# Supplementary material for: Transcriptome-wide association study reveals two genes that influence mismatch negativity
Source: Cell Rep. 2021 Mar 16;34(11):108868. doi: 10.1016/j.celrep.2021.108868 (PMC7972991; doi:10.1016/j.celrep.2021.108868)
Supplement: Table S1. Comparison of the sample sizes, data collection, and processing procedures used in the PEIC, Harvard, and Maryland samples, related to STAR Methods and Tables 1 and 2 [file mmc2.xlsx]

## Sheet: Sheet1
Comparison of the sample sizes, data collection and processing procedures used in the PEIC, Harvard and Maryland samples
	PEIC	Harvard			Maryland
Demographics
Subjects with MMN data	464	135			429
Subjects with MMN and genetic data	254	71			403
% Patients in the sample diagnosed with schizophrenia	61	77			100
% Patients diagnosed with type 1 bipolar disorder with psychosis	39	19			0
% Patients with other psychosis	0	4			0
MMN Paradigm
Subject position/ instructions	Seated, eyes open/disregard all sounds presented	Seated, eyes open/disregard all sounds presented			Seated, eyes open/disregard all sounds presented
Auditory stimulus amplitude (decibels)	80	80			73 (measured at headphone coupler)
Auditory stimulus frequency (Hz)	1000	1000			1000
Inter-stimulus interval (s)	0.3	0.3			0.3
Total number of stimuli	1200	1200			800
Number of stimuli per block	400	400			800
Number of blocks	3	3			1
Standard stimuli
Duration (ms)	25	25			60
Rise/fall time (ms)	5	5			5
Percentage of stimuli presented	85	85			80
Deviant stimuli
Duration	50	50			150
Rise/fall time	5	5			5
Percentage of stimuli presented	15	15			20
EEG Acquisition
Number of scalp sites	21/40/64 (3 systems)	21			64
Ground position	FPZ	FPZ			Midway between FPZ and FZ
Electrodes	Silver/silver chloride	Silver/silver chloride			Silver/silver chloride
Reference	Left earlobe	Left earlobe			Nose
Electro-oculogram	Vertical, horizontal, radial	Vertical, horizontal, radial			Vertical, horizontal
Acquisition Software	Neuroscan Stim	Neuroscan Stim			Neuroscan Stim
Amplifier	Nihon Kohden PV-441A (21 channels), NeuroscanNuAmps(40 channels), NeuroscanSynamps (64 channels).	Neuroscan Synamps			Neuroscan Synamps2 and Synamps2 RT
Continuous sampling frequency (Hz)	500	500			1000
Impedance (kΩ)	<5	<5			<5
Octave Roll-Off/Db	24	24			24
Acquisition parameters
High-pass filter (Hz)	0.03	0.03			Direct current
Low-pass filter (Hz)	120	120			100
EEG Pre-processing
Ocular artefact removal	Artefact-aligned average (Croft & Barry, 2000) or Regression-based wighting coefficients (Semlitsch et al, 1986)	Regression-based weighting coefficients (Semlitsch et al, 1986)			Regression-based weighting coefficients
Re-referencing	Common average	Common average			n/a
Offline band-pass filter (Hz)
High-pass	0.03	0.1			0.1
Low-pass	50	20			30
Epochs
Pre-stimulus (ms)	(-)100	(-)100			(-) 100
Post-stimulus (ms)	300	400			400
Averaging of standard & deviant tones	Separately, then baseline corrected	Separately, then baseline corrected			Separately
MMN Measurement
Peak identification	Algorithm (blind to all clinical parameters)	Algorithm (blind to all clinical parameters)			Algorithm (blind to all clinical parameters)
Measurement window (ms)	50 to 200	50 to 200			100 to 250
Genetic Data
Genotyping Chip	Affymetrix Genome-wide Human SNP Array 6.0	Illumina OmniExpress Infinium Platform			Illumina Omni2.5-8 BeadChip
Imputation server	Sanger Imputation Server (McCarthy et al., 2016; https://imputation.sanger.ac.uk/)	Sanger Imputation Server (McCarthy et al., 2016; https://imputation.sanger.ac.uk/)			Sanger Imputation Server (McCarthy et al., 2016; https://imputation.sanger.ac.uk/)
Pre-phasing	The EAGLE2 (Loh et al., 2016)	The EAGLE2 (Loh et al., 2016)			The EAGLE2 (Loh et al., 2016)
Imputation	PBWT (Durbin, Bioinformatics, 2014)	PBWT (Durbin, Bioinformatics, 2014)			PBWT (Durbin, Bioinformatics, 2014)
Imputation Reference Panel	Haplotype Reference Consortium panel (r1.1)	Haplotype Reference Consortium panel (r1.1)			Haplotype Reference Consortium panel (r1.1)
