# Supplementary material for: Transcriptome-wide association study reveals two genes that influence mismatch negativity
Source: Cell Rep. 2021 Mar 16;34(11):108868. doi: 10.1016/j.celrep.2021.108868 (PMC7972991; doi:10.1016/j.celrep.2021.108868)
Supplement: Table S2. MMN TWAS results for all genes included in the analysis, related to Figure 1 [file mmc3.xlsx]

## Sheet: TWAS results
MMN TWAS results for all genes included in the analysis
gene_id	chromosome	start	end	gene_name	gene_type	gene_status	gene	beta	tstats	p_value	se.beta	tissue	tissue_FDR	MMN_phenotype	overall_FDR
ENSG00000167280	chr17	77071021	77084681	ENGASE	protein_coding	KNOWN	ENSG00000167280.12	1.08974	4.40372	1.06409e-05	0.247458	Brain_Cortex	0.0456707	FZ_amplitude	0.04503
ENSG00000182118	chr1	231154704	231175992	FAM89A	protein_coding	KNOWN	ENSG00000182118.5	0.824645	4.3871	1.14872e-05	0.18797	Brain_Frontal_Cortex	0.0407568	FZ_amplitude	0.04503
ENSG00000182118	chr1	231154704	231175992	FAM89A	protein_coding	KNOWN	ENSG00000182118.5	0.686837	4.20518	2.60871e-05	0.163331	Brain_Cortex	0.0559828	FZ_amplitude	0.0681742
ENSG00000272274	chr13	107270158	107283707	LINC00551	lincRNA	NOVEL	ENSG00000272274.1	-0.6407	-4.08188	4.46723e-05	0.156962	Brain_Cortex	0.0639112	FZ_amplitude	0.0875577
ENSG00000271811	chr1	170636522	170638566	RP1-79C4.4	lincRNA	NOVEL	ENSG00000271811.1	-0.281741	-3.92711	8.59738e-05	0.0717428	Brain_Frontal_Cortex	0.152517	FZ_amplitude	0.127435
ENSG00000164188	chr5	36248536	36302216	RANBP3L	protein_coding	KNOWN	ENSG00000164188.4	0.497538	3.89666	9.75266e-05	0.127683	Brain_Cortex	0.104646	FZ_amplitude	0.127435
ENSG00000167333	chr11	4619902	4629489	TRIM68	protein_coding	KNOWN	ENSG00000167333.8	-0.913365	-3.78624	0.000152942	0.241233	Brain_Frontal_Cortex	0.180879	FZ_amplitude	0.171295
ENSG00000134769	chr18	32073254	32471808	DTNA	protein_coding	KNOWN	ENSG00000134769.17	1.22744	3.65448	0.000257701	0.335873	Brain_Cortex	0.22121	FZ_amplitude	0.241403
ENSG00000176700	chr15	85174682	85185695	SCAND2P	pseudogene	KNOWN	ENSG00000176700.15	-0.826436	-3.621	0.000293462	0.228234	Brain_Frontal_Cortex	0.212253	FZ_amplitude	0.241403
ENSG00000141140	chr17	34851477	34899284	MYO19	protein_coding	KNOWN	ENSG00000141140.12	0.466983	3.55597	0.000376585	0.131324	Brain_Cortex	0.241122	FZ_amplitude	0.241403
ENSG00000230156	chr13	107306264	107324511	LINC00443	lincRNA	KNOWN	ENSG00000230156.2	-0.507172	-3.54457	0.000393256	0.143084	Brain_Cortex	0.241122	FZ_amplitude	0.241403
ENSG00000113205	chr5	140480234	140483406	PCDHB3	protein_coding	KNOWN	ENSG00000113205.2	-0.461834	-3.50125	0.000463082	0.131905	Brain_Cortex	0.248443	FZ_amplitude	0.241403
ENSG00000140548	chr15	90544624	90625438	ZNF710	protein_coding	KNOWN	ENSG00000140548.5	0.624313	3.47188	0.000516818	0.179819	Brain_Frontal_Cortex	0.212253	FZ_amplitude	0.241403
ENSG00000213015	chr19	56146382	56154835	ZNF580	protein_coding	KNOWN	ENSG00000213015.4	-0.710442	-3.46161	0.000536964	0.205235	Brain_Cortex	0.249415	FZ_amplitude	0.241403
ENSG00000166206	chr15	26788693	27184686	GABRB3	protein_coding	KNOWN	ENSG00000166206.9	2.00641	3.45287	0.000554648	0.581083	Brain_Frontal_Cortex	0.212253	FZ_amplitude	0.241403
ENSG00000116213	chr1	3547331	3569325	WRAP73	protein_coding	KNOWN	ENSG00000116213.11	0.443901	3.44674	0.000567402	0.128789	Brain_Frontal_Cortex	0.212253	FZ_amplitude	0.241403
ENSG00000163635	chr3	63850233	63989138	ATXN7	protein_coding	KNOWN	ENSG00000163635.13	1.30513	3.44028	0.000581116	0.379369	Brain_Cortex	0.249415	FZ_amplitude	0.241403
ENSG00000174938	chr16	29882480	29910868	SEZ6L2	protein_coding	KNOWN	ENSG00000174938.10	0.708934	3.43274	0.000597514	0.206521	Brain_Frontal_Cortex	0.212253	FZ_amplitude	0.241403
ENSG00000069696	chr11	637293	640706	DRD4	protein_coding	KNOWN	ENSG00000069696.6	0.750607	3.42651	0.000611392	0.219059	Brain_Frontal_Cortex	0.212253	FZ_amplitude	0.241403
ENSG00000086619	chr1	236378855	236445319	ERO1LB	protein_coding	KNOWN	ENSG00000086619.9	0.557978	3.42455	0.000615825	0.162935	Brain_Frontal_Cortex	0.212253	FZ_amplitude	0.241403
ENSG00000253910	chr5	140739703	140892546	PCDHGB2	protein_coding	KNOWN	ENSG00000253910.1	0.368124	3.40648	0.000658057	0.108066	Brain_Frontal_Cortex	0.212253	FZ_amplitude	0.245675
ENSG00000163050	chr1	227085237	227175246	ADCK3	protein_coding	KNOWN	ENSG00000163050.12	-0.46198	-3.35777	0.000785739	0.137585	Brain_Frontal_Cortex	0.213835	FZ_amplitude	0.275632
ENSG00000177685	chr11	826144	831991	EFCAB4A	protein_coding	KNOWN	ENSG00000177685.12	-1.54109	-3.34938	0.000809937	0.460111	Brain_Frontal_Cortex	0.213835	FZ_amplitude	0.275632
ENSG00000230156	chr13	107306264	107324511	LINC00443	lincRNA	KNOWN	ENSG00000230156.2	-0.439186	-3.33802	0.00084377	0.131571	Brain_Frontal_Cortex	0.213835	FZ_amplitude	0.275632
ENSG00000138376	chr2	215590370	215674428	BARD1	protein_coding	KNOWN	ENSG00000138376.6	-0.673903	-3.3073	0.000941991	0.203762	Brain_Frontal_Cortex	0.216801	FZ_amplitude	0.283205
ENSG00000161513	chr17	72858619	72869156	FDXR	protein_coding	KNOWN	ENSG00000161513.7	-0.433732	-3.27313	0.00106362	0.132513	Brain_Cortex	0.354378	FZ_amplitude	0.283205
ENSG00000129646	chr17	74270130	74303761	QRICH2	protein_coding	KNOWN	ENSG00000129646.9	1.44595	3.27257	0.00106576	0.44184	Brain_Frontal_Cortex	0.216801	FZ_amplitude	0.283205
ENSG00000232070	chr14	21567096	21571883	TMEM253	protein_coding	KNOWN	ENSG00000232070.4	-0.778129	-3.27003	0.00107537	0.237958	Brain_Cortex	0.354378	FZ_amplitude	0.283205
ENSG00000136883	chr9	116848406	116861507	KIF12	protein_coding	KNOWN	ENSG00000136883.8	-1.35672	-3.26833	0.00108183	0.415111	Brain_Frontal_Cortex	0.216801	FZ_amplitude	0.283205
ENSG00000188599	chr16	15198178	15225458	NPIPP1	pseudogene	KNOWN	ENSG00000188599.13	0.601475	3.26364	0.00109989	0.184296	Brain_Frontal_Cortex	0.216801	FZ_amplitude	0.283205
ENSG00000144504	chr2	241418839	241508626	ANKMY1	protein_coding	KNOWN	ENSG00000144504.11	0.744927	3.25257	0.00114368	0.229028	Brain_Cortex	0.354378	FZ_amplitude	0.283205
ENSG00000167632	chr8	140742586	141468678	TRAPPC9	protein_coding	KNOWN	ENSG00000167632.10	1.14128	3.24954	0.00115594	0.351213	Brain_Cortex	0.354378	FZ_amplitude	0.283205
ENSG00000102796	chr13	52342129	52378293	DHRS12	protein_coding	KNOWN	ENSG00000102796.6	-0.865879	-3.24032	0.00119397	0.26722	Brain_Frontal_Cortex	0.222957	FZ_amplitude	0.283657
ENSG00000179774	chr10	69990386	69991871	ATOH7	protein_coding	KNOWN	ENSG00000179774.7	-0.674469	-3.22178	0.00127397	0.209347	Brain_Frontal_Cortex	0.226003	FZ_amplitude	0.293763
ENSG00000168582	chr2	209025464	209028300	CRYGA	protein_coding	KNOWN	ENSG00000168582.4	0.737373	3.19056	0.00141998	0.231111	Brain_Frontal_Cortex	0.239909	FZ_amplitude	0.318076
ENSG00000110218	chr11	93862094	93915138	PANX1	protein_coding	KNOWN	ENSG00000110218.4	-0.499882	-3.16528	0.00154935	0.157927	Brain_Cortex	0.44332	FZ_amplitude	0.337414
ENSG00000234444	chr7	63767837	63815238	ZNF736	protein_coding	KNOWN	ENSG00000234444.5	0.503052	3.12208	0.0017958	0.161127	Brain_Cortex	0.451393	FZ_amplitude	0.364456
ENSG00000091127	chr7	105080108	105162714	PUS7	protein_coding	KNOWN	ENSG00000091127.9	1.23314	3.12054	0.00180518	0.395168	Brain_Frontal_Cortex	0.279673	FZ_amplitude	0.364456
ENSG00000166800	chr11	18477371	18501147	LDHAL6A	protein_coding	KNOWN	ENSG00000166800.5	0.993691	3.11927	0.00181298	0.318565	Brain_Frontal_Cortex	0.279673	FZ_amplitude	0.364456
ENSG00000181885	chr17	7163222	7167302	CLDN7	protein_coding	KNOWN	ENSG00000181885.14	-0.405723	-3.10204	0.00192192	0.130792	Brain_Cortex	0.451393	FZ_amplitude	0.375559
ENSG00000164898	chr7	139024203	139031065	C7orf55	protein_coding	KNOWN	ENSG00000164898.8	-0.540801	-3.09562	0.00196402	0.174699	Brain_Frontal_Cortex	0.290348	FZ_amplitude	0.375559
ENSG00000258289	chr14	65381079	65411309	CHURC1	protein_coding	KNOWN	ENSG00000258289.3	-0.312248	-3.08399	0.00204247	0.101248	Brain_Cortex	0.451393	FZ_amplitude	0.381261
ENSG00000186567	chr19	45165545	45187631	CEACAM19	protein_coding	KNOWN	ENSG00000186567.8	-1.02711	-3.06706	0.00216176	0.334883	Brain_Frontal_Cortex	0.306797	FZ_amplitude	0.394144
ENSG00000118096	chr11	118415243	118443685	IFT46	protein_coding	KNOWN	ENSG00000118096.3	0.739981	3.05525	0.00224872	0.2422	Brain_Cortex	0.451393	FZ_amplitude	0.40068
ENSG00000272343	chr8	57135247	57135732	RP11-140I16.3	lincRNA	NOVEL	ENSG00000272343.1	-1.30035	-3.04693	0.00231192	0.426775	Brain_Cortex	0.451393	FZ_amplitude	0.402011
ENSG00000138759	chr4	78978724	79465423	FRAS1	protein_coding	KNOWN	ENSG00000138759.13	1.19764	3.0409	0.00235874	0.393846	Brain_Cortex	0.451393	FZ_amplitude	0.402011
ENSG00000188611	chr10	51942538	52008370	ASAH2	protein_coding	KNOWN	ENSG00000188611.10	-0.32187	-3.02182	0.00251262	0.106515	Brain_Frontal_Cortex	0.342876	FZ_amplitude	0.419126
ENSG00000141013	chr16	90086037	90111383	GAS8	protein_coding	KNOWN	ENSG00000141013.10	0.408402	2.98341	0.00285052	0.136891	Brain_Cortex	0.451393	FZ_amplitude	0.443983
ENSG00000140522	chr15	89753100	89764982	RLBP1	protein_coding	KNOWN	ENSG00000140522.7	-0.63131	-2.96809	0.00299659	0.212699	Brain_Cortex	0.451393	FZ_amplitude	0.443983
ENSG00000235475	chr7	66800963	66805011	RP11-166O4.5	lincRNA	NOVEL	ENSG00000235475.1	0.348581	2.9674	0.00300326	0.11747	Brain_Cortex	0.451393	FZ_amplitude	0.443983
ENSG00000105186	chr19	33087913	33167503	ANKRD27	protein_coding	KNOWN	ENSG00000105186.10	-0.788641	-2.96478	0.00302901	0.266004	Brain_Cortex	0.451393	FZ_amplitude	0.443983
ENSG00000144504	chr2	241418839	241508626	ANKMY1	protein_coding	KNOWN	ENSG00000144504.11	0.504183	2.95753	0.00310115	0.170474	Brain_Frontal_Cortex	0.398158	FZ_amplitude	0.443983
ENSG00000248593	chr12	6993846	6994950	DSTNP2	pseudogene	KNOWN	ENSG00000248593.3	0.588338	2.95348	0.00314217	0.199202	Brain_Frontal_Cortex	0.398158	FZ_amplitude	0.443983
ENSG00000008838	chr17	38175350	38217468	MED24	protein_coding	KNOWN	ENSG00000008838.13	0.669187	2.95314	0.00314561	0.226602	Brain_Cortex	0.451393	FZ_amplitude	0.443983
ENSG00000233196	chr1	186549647	186550323	GS1-304P7.1	pseudogene	KNOWN	ENSG00000233196.2	0.774827	2.95066	0.00317097	0.262594	Brain_Cortex	0.451393	FZ_amplitude	0.443983
ENSG00000248673	chr5	73665201	73832801	CTC-419K13.1	lincRNA	NOVEL	ENSG00000248673.1	0.435918	2.94584	0.00322076	0.147977	Brain_Cortex	0.451393	FZ_amplitude	0.443983
ENSG00000111962	chr6	149068464	149398126	UST	protein_coding	KNOWN	ENSG00000111962.7	-0.426442	-2.94244	0.00325632	0.144928	Brain_Cortex	0.451393	FZ_amplitude	0.443983
ENSG00000215452	chr20	45042867	45087915	ZNF663P	pseudogene	KNOWN	ENSG00000215452.3	0.742439	2.92657	0.00342722	0.253689	Brain_Cortex	0.451393	FZ_amplitude	0.443983
ENSG00000184731	chr2	38814	46870	FAM110C	protein_coding	KNOWN	ENSG00000184731.5	0.969404	2.926	0.00343356	0.331307	Brain_Frontal_Cortex	0.415678	FZ_amplitude	0.443983
ENSG00000226981	chr17	20717933	20747570	ABHD17AP6	pseudogene	KNOWN	ENSG00000226981.2	-0.742968	-2.91872	0.00351476	0.254553	Brain_Frontal_Cortex	0.415678	FZ_amplitude	0.443983
ENSG00000241218	chr3	107046677	107048044	RP11-446H18.1	pseudogene	KNOWN	ENSG00000241218.1	1.74513	2.91214	0.00358958	0.599258	Brain_Cortex	0.451393	FZ_amplitude	0.443983
ENSG00000232561	chr7	74602783	74653438	GTF2IP1	pseudogene	KNOWN	ENSG00000232561.2	-0.427466	-2.91137	0.00359848	0.146826	Brain_Cortex	0.451393	FZ_amplitude	0.443983
ENSG00000101443	chr20	44098346	44110172	WFDC2	protein_coding	KNOWN	ENSG00000101443.13	-1.31689	-2.91057	0.00360767	0.452452	Brain_Cortex	0.451393	FZ_amplitude	0.443983
ENSG00000150403	chr13	114145310	114204542	TMCO3	protein_coding	KNOWN	ENSG00000150403.13	-1.30444	-2.90463	0.00367687	0.449091	Brain_Cortex	0.451393	FZ_amplitude	0.443983
ENSG00000118420	chr6	83602117	83775560	UBE3D	protein_coding	KNOWN	ENSG00000118420.12	0.782955	2.90428	0.00368098	0.269586	Brain_Cortex	0.451393	FZ_amplitude	0.443983
ENSG00000163378	chr3	69024365	69063112	EOGT	protein_coding	KNOWN	ENSG00000163378.9	0.438429	2.88788	0.00387853	0.151817	Brain_Frontal_Cortex	0.416782	FZ_amplitude	0.444815
ENSG00000099817	chr19	1086594	1095598	POLR2E	protein_coding	KNOWN	ENSG00000099817.7	-0.560947	-2.8853	0.00391044	0.194416	Brain_Frontal_Cortex	0.416782	FZ_amplitude	0.444815
ENSG00000104517	chr8	103265240	103425069	UBR5	protein_coding	KNOWN	ENSG00000104517.8	0.560181	2.88264	0.00394355	0.194329	Brain_Frontal_Cortex	0.416782	FZ_amplitude	0.444815
ENSG00000182986	chr19	53367043	53400946	ZNF320	protein_coding	KNOWN	ENSG00000182986.8	0.444697	2.87788	0.00400359	0.154522	Brain_Frontal_Cortex	0.416782	FZ_amplitude	0.444815
ENSG00000074935	chr6	112391980	112408732	TUBE1	protein_coding	KNOWN	ENSG00000074935.9	0.535975	2.8669	0.00414512	0.186953	Brain_Cortex	0.459459	FZ_amplitude	0.444815
ENSG00000159650	chr3	126200124	126236616	UROC1	protein_coding	KNOWN	ENSG00000159650.4	-0.342749	-2.85435	0.00431256	0.12008	Brain_Frontal_Cortex	0.416782	FZ_amplitude	0.444815
ENSG00000139880	chr14	23516271	23526747	CDH24	protein_coding	KNOWN	ENSG00000139880.15	2.42893	2.84915	0.00438362	0.852509	Brain_Cortex	0.459459	FZ_amplitude	0.444815
ENSG00000197150	chr7	150725510	150744869	ABCB8	protein_coding	KNOWN	ENSG00000197150.8	-1.3368	-2.84495	0.00444179	0.469886	Brain_Cortex	0.459459	FZ_amplitude	0.444815
ENSG00000184949	chr22	38974125	39052634	FAM227A	protein_coding	KNOWN	ENSG00000184949.11	-0.524119	-2.84271	0.00447318	0.184373	Brain_Cortex	0.459459	FZ_amplitude	0.444815
ENSG00000268225	chr19	53365060	53366119	CTD-2331H12.5	pseudogene	KNOWN	ENSG00000268225.1	0.80188	2.84166	0.00448798	0.282188	Brain_Cortex	0.459459	FZ_amplitude	0.444815
ENSG00000166788	chr11	18091482	18127638	SAAL1	protein_coding	KNOWN	ENSG00000166788.5	0.45942	2.83896	0.00452606	0.161827	Brain_Frontal_Cortex	0.416782	FZ_amplitude	0.444815
ENSG00000134222	chr1	109822178	109825808	PSRC1	protein_coding	KNOWN	ENSG00000134222.12	0.717901	2.83822	0.00453653	0.25294	Brain_Cortex	0.459459	FZ_amplitude	0.444815
ENSG00000147894	chr9	27546544	27573864	C9orf72	protein_coding	KNOWN	ENSG00000147894.10	-0.478191	-2.83257	0.00461759	0.168819	Brain_Frontal_Cortex	0.416782	FZ_amplitude	0.444815
ENSG00000178809	chr7	75024337	75040279	TRIM73	protein_coding	KNOWN	ENSG00000178809.7	-0.741629	-2.82922	0.00466614	0.262132	Brain_Cortex	0.459459	FZ_amplitude	0.444815
ENSG00000120669	chr13	36742345	36871979	SOHLH2	protein_coding	KNOWN	ENSG00000120669.11	-0.295854	-2.82705	0.00469783	0.104651	Brain_Cortex	0.459459	FZ_amplitude	0.444815
ENSG00000002933	chr7	150497491	150502208	TMEM176A	protein_coding	KNOWN	ENSG00000002933.3	0.474927	2.8236	0.0047487	0.168199	Brain_Frontal_Cortex	0.416782	FZ_amplitude	0.444815
ENSG00000177302	chr17	18174742	18218321	TOP3A	protein_coding	KNOWN	ENSG00000177302.10	-0.401176	-2.81621	0.00485941	0.142452	Brain_Cortex	0.459459	FZ_amplitude	0.444815
ENSG00000186867	chr4	122250467	122302214	QRFPR	protein_coding	KNOWN	ENSG00000186867.6	0.633083	2.81534	0.00487263	0.22487	Brain_Frontal_Cortex	0.416782	FZ_amplitude	0.444815
ENSG00000106344	chr7	127937738	127983962	RBM28	protein_coding	KNOWN	ENSG00000106344.4	0.747716	2.81456	0.00488444	0.26566	Brain_Cortex	0.459459	FZ_amplitude	0.444815
ENSG00000105185	chr19	33071974	33078358	PDCD5	protein_coding	KNOWN	ENSG00000105185.7	-1.05057	-2.81395	0.00489375	0.373346	Brain_Frontal_Cortex	0.416782	FZ_amplitude	0.444815
ENSG00000154099	chr16	84178865	84212373	DNAAF1	protein_coding	KNOWN	ENSG00000154099.13	0.674625	2.81081	0.00494172	0.240011	Brain_Frontal_Cortex	0.416782	FZ_amplitude	0.444815
ENSG00000115109	chr2	120770581	120936695	EPB41L5	protein_coding	KNOWN	ENSG00000115109.9	-0.815541	-2.8094	0.00496338	0.29029	Brain_Cortex	0.459459	FZ_amplitude	0.444815
ENSG00000107614	chr10	17184253	17244053	TRDMT1	protein_coding	KNOWN	ENSG00000107614.17	0.561645	2.80505	0.0050309	0.200226	Brain_Frontal_Cortex	0.416782	FZ_amplitude	0.444815
ENSG00000069974	chr15	55495164	55611311	RAB27A	protein_coding	KNOWN	ENSG00000069974.11	0.313723	2.79671	0.00516252	0.112176	Brain_Frontal_Cortex	0.416782	FZ_amplitude	0.444815
ENSG00000100075	chr22	19163095	19166343	SLC25A1	protein_coding	KNOWN	ENSG00000100075.5	-0.640911	-2.79568	0.00517904	0.22925	Brain_Frontal_Cortex	0.416782	FZ_amplitude	0.444815
ENSG00000243429	chr3	125430983	125431889	OR7E29P	pseudogene	KNOWN	ENSG00000243429.1	-0.683451	-2.79034	0.00526527	0.244935	Brain_Cortex	0.459459	FZ_amplitude	0.444815
ENSG00000185591	chr12	53773960	53810230	SP1	protein_coding	KNOWN	ENSG00000185591.5	0.612338	2.78444	0.0053621	0.219915	Brain_Cortex	0.459459	FZ_amplitude	0.444815
ENSG00000120262	chr6	151815165	151942328	CCDC170	protein_coding	KNOWN	ENSG00000120262.8	0.575531	2.78385	0.00537175	0.206739	Brain_Frontal_Cortex	0.416782	FZ_amplitude	0.444815
ENSG00000175874	chr2	101962013	102004057	CREG2	protein_coding	KNOWN	ENSG00000175874.5	-1.12031	-2.78338	0.00537952	0.402498	Brain_Cortex	0.459459	FZ_amplitude	0.444815
ENSG00000253251	chr5	64920592	64926718	CTC-534A2.2	protein_coding	KNOWN	ENSG00000253251.2	-0.52216	-2.78186	0.00540487	0.187702	Brain_Frontal_Cortex	0.416782	FZ_amplitude	0.444815
ENSG00000120669	chr13	36742345	36871979	SOHLH2	protein_coding	KNOWN	ENSG00000120669.11	-0.313783	-2.77495	0.00552107	0.113077	Brain_Frontal_Cortex	0.416782	FZ_amplitude	0.444815
ENSG00000231184	chr13	19956348	19957525	FAM58DP	pseudogene	KNOWN	ENSG00000231184.2	0.321484	2.77165	0.00557738	0.11599	Brain_Cortex	0.459459	FZ_amplitude	0.444815
ENSG00000143839	chr1	204123944	204135465	REN	protein_coding	KNOWN	ENSG00000143839.12	-1.0932	-2.77066	0.00559427	0.394564	Brain_Cortex	0.459459	FZ_amplitude	0.444815
ENSG00000205763	chr7	32956427	32982788	RP9P	pseudogene	KNOWN	ENSG00000205763.9	-0.777864	-2.76637	0.00566848	0.281186	Brain_Cortex	0.459459	FZ_amplitude	0.444815
ENSG00000196387	chr12	133656424	133684130	ZNF140	protein_coding	KNOWN	ENSG00000196387.5	-0.552905	-2.76607	0.00567366	0.199888	Brain_Cortex	0.459459	FZ_amplitude	0.444815
ENSG00000114796	chr3	183353356	183402265	KLHL24	protein_coding	KNOWN	ENSG00000114796.11	-0.793561	-2.74804	0.00599524	0.288773	Brain_Cortex	0.467432	FZ_amplitude	0.462827
ENSG00000272274	chr13	107270158	107283707	LINC00551	lincRNA	NOVEL	ENSG00000272274.1	-0.427718	-2.74106	0.00612417	0.156041	Brain_Frontal_Cortex	0.452678	FZ_amplitude	0.462827
ENSG00000257335	chr7	141607613	141806547	MGAM	protein_coding	KNOWN	ENSG00000257335.4	-0.530799	-2.74039	0.00613658	0.193695	Brain_Cortex	0.467432	FZ_amplitude	0.462827
ENSG00000235421	chr7	64990542	65019657	RP11-667F9.1	pseudogene	KNOWN	ENSG00000235421.1	-0.806347	-2.7397	0.00614958	0.29432	Brain_Cortex	0.467432	FZ_amplitude	0.462827
ENSG00000232210	chr7	74155796	74156460	PHBP15	pseudogene	KNOWN	ENSG00000232210.1	0.447024	2.73454	0.00624668	0.163473	Brain_Cortex	0.467432	FZ_amplitude	0.462827
ENSG00000172461	chr6	96463860	96663488	FUT9	protein_coding	KNOWN	ENSG00000172461.6	0.617907	2.7338	0.00626078	0.226025	Brain_Frontal_Cortex	0.453331	FZ_amplitude	0.462827
ENSG00000215908	chr1	16944751	16971178	CROCCP2	lincRNA	NOVEL	ENSG00000215908.5	0.597399	2.73087	0.00631664	0.218758	Brain_Cortex	0.467432	FZ_amplitude	0.462827
ENSG00000132535	chr17	7093209	7123021	DLG4	protein_coding	KNOWN	ENSG00000132535.14	-0.721741	-2.71531	0.00662132	0.265804	Brain_Frontal_Cortex	0.466931	FZ_amplitude	0.480659
ENSG00000204991	chr16	89884587	89937727	SPIRE2	protein_coding	KNOWN	ENSG00000204991.6	0.580498	2.70817	0.0067655	0.21435	Brain_Frontal_Cortex	0.466931	FZ_amplitude	0.486619
ENSG00000127952	chr7	75625656	75677322	STYXL1	protein_coding	KNOWN	ENSG00000127952.12	-0.491791	-2.70371	0.00685693	0.181895	Brain_Frontal_Cortex	0.466931	FZ_amplitude	0.488251
ENSG00000136235	chr7	23275586	23314727	GPNMB	protein_coding	KNOWN	ENSG00000136235.11	-0.35003	-2.69819	0.00697176	0.129728	Brain_Cortex	0.489265	FZ_amplitude	0.488251
ENSG00000188707	chr7	150026938	150029808	ZBED6CL	protein_coding	KNOWN	ENSG00000188707.4	-0.596921	-2.69803	0.00697501	0.221243	Brain_Frontal_Cortex	0.466931	FZ_amplitude	0.488251
ENSG00000153561	chr2	86947296	87005164	RMND5A	protein_coding	KNOWN	ENSG00000153561.8	1.53766	2.69032	0.0071383	0.571551	Brain_Cortex	0.489265	FZ_amplitude	0.492995
ENSG00000160360	chr9	139221932	139254057	GPSM1	protein_coding	KNOWN	ENSG00000160360.7	0.633458	2.68481	0.00725705	0.235941	Brain_Cortex	0.489265	FZ_amplitude	0.492995
ENSG00000204439	chr6	31626075	31628549	C6orf47	protein_coding	KNOWN	ENSG00000204439.3	0.709724	2.68328	0.00729028	0.264498	Brain_Frontal_Cortex	0.467726	FZ_amplitude	0.492995
ENSG00000251396	chr8	61297147	61429354	RP11-163N6.2	lincRNA	NOVEL	ENSG00000251396.2	-0.865265	-2.67957	0.00737178	0.322913	Brain_Frontal_Cortex	0.467726	FZ_amplitude	0.492995
ENSG00000012223	chr3	46477136	46526724	LTF	protein_coding	KNOWN	ENSG00000012223.8	0.580893	2.67908	0.00738238	0.216825	Brain_Frontal_Cortex	0.467726	FZ_amplitude	0.492995
ENSG00000155093	chr7	157331750	158380480	PTPRN2	protein_coding	KNOWN	ENSG00000155093.13	1.33012	2.67169	0.00754704	0.497857	Brain_Cortex	0.489265	FZ_amplitude	0.492995
ENSG00000162782	chr1	179560748	179660407	TDRD5	protein_coding	KNOWN	ENSG00000162782.11	0.347312	2.67	0.0075852	0.130079	Brain_Frontal_Cortex	0.472146	FZ_amplitude	0.492995
ENSG00000229212	chr15	85747141	85778026	RP11-561C5.4	pseudogene	KNOWN	ENSG00000229212.3	-0.276021	-2.66637	0.00766748	0.103519	Brain_Cortex	0.489265	FZ_amplitude	0.492995
ENSG00000168852	chr13	41396432	41495890	TPTE2P5	pseudogene	KNOWN	ENSG00000168852.8	-0.633839	-2.66555	0.00768634	0.23779	Brain_Cortex	0.489265	FZ_amplitude	0.492995
ENSG00000133422	chr22	31321117	31364284	MORC2	protein_coding	KNOWN	ENSG00000133422.8	-0.532222	-2.66384	0.00772543	0.199795	Brain_Cortex	0.489265	FZ_amplitude	0.492995
ENSG00000070371	chr22	19166986	19279239	CLTCL1	protein_coding	KNOWN	ENSG00000070371.11	0.392087	2.66345	0.00773449	0.147211	Brain_Cortex	0.489265	FZ_amplitude	0.492995
ENSG00000176700	chr15	85174682	85185695	SCAND2P	pseudogene	KNOWN	ENSG00000176700.15	-0.761715	-2.65923	0.00783194	0.286442	Brain_Cortex	0.489265	FZ_amplitude	0.493546
ENSG00000117305	chr1	24128375	24165110	HMGCL	protein_coding	KNOWN	ENSG00000117305.10	-0.48635	-2.65582	0.00791152	0.183126	Brain_Cortex	0.489265	FZ_amplitude	0.493546
ENSG00000111671	chr12	6980099	6998522	SPSB2	protein_coding	KNOWN	ENSG00000111671.5	0.356903	2.65495	0.00793199	0.134429	Brain_Cortex	0.489265	FZ_amplitude	0.493546
ENSG00000111666	chr12	102090725	102137918	CHPT1	protein_coding	KNOWN	ENSG00000111666.6	-0.328003	-2.65171	0.00800857	0.123695	Brain_Frontal_Cortex	0.481411	FZ_amplitude	0.494387
ENSG00000008838	chr17	38175350	38217468	MED24	protein_coding	KNOWN	ENSG00000008838.13	0.615377	2.64558	0.00815507	0.232606	Brain_Frontal_Cortex	0.481411	FZ_amplitude	0.495588
ENSG00000128218	chr22	24094930	24096655	VPREB3	protein_coding	KNOWN	ENSG00000128218.7	-0.349377	-2.64441	0.00818343	0.132119	Brain_Frontal_Cortex	0.481411	FZ_amplitude	0.495588
ENSG00000008988	chr8	56979854	56987069	RPS20	protein_coding	KNOWN	ENSG00000008988.5	-0.803415	-2.64056	0.0082768	0.304259	Brain_Frontal_Cortex	0.481411	FZ_amplitude	0.495588
ENSG00000168661	chr19	35417807	35436074	ZNF30	protein_coding	KNOWN	ENSG00000168661.10	-0.570315	-2.62787	0.00859221	0.217026	Brain_Cortex	0.489265	FZ_amplitude	0.495588
ENSG00000163138	chr4	20697905	20754530	PACRGL	protein_coding	KNOWN	ENSG00000163138.14	0.283714	2.62713	0.00861075	0.107994	Brain_Frontal_Cortex	0.486628	FZ_amplitude	0.495588
ENSG00000260896	chr16	80862632	80926492	RP11-314O13.1	lincRNA	NOVEL	ENSG00000260896.1	-0.879369	-2.62595	0.00864081	0.334877	Brain_Frontal_Cortex	0.486628	FZ_amplitude	0.495588
ENSG00000231007	chr9	89626567	89628066	CDC20P1	pseudogene	KNOWN	ENSG00000231007.4	0.586664	2.62488	0.00866789	0.223501	Brain_Cortex	0.489265	FZ_amplitude	0.495588
ENSG00000166800	chr11	18477371	18501147	LDHAL6A	protein_coding	KNOWN	ENSG00000166800.5	0.642517	2.62246	0.00872972	0.245005	Brain_Cortex	0.489265	FZ_amplitude	0.495588
ENSG00000272556	chr7	45854201	45854862	RP11-638I8.1	lincRNA	NOVEL	ENSG00000272556.1	-0.915386	-2.62233	0.0087331	0.349074	Brain_Cortex	0.489265	FZ_amplitude	0.495588
ENSG00000271811	chr1	170636522	170638566	RP1-79C4.4	lincRNA	NOVEL	ENSG00000271811.1	-0.40629	-2.62067	0.00877571	0.155033	Brain_Cortex	0.489265	FZ_amplitude	0.495588
ENSG00000135213	chr7	75046066	75115548	POM121C	protein_coding	KNOWN	ENSG00000135213.8	-0.304247	-2.61778	0.00885026	0.116223	Brain_Cortex	0.489265	FZ_amplitude	0.495588
ENSG00000174945	chr7	2719156	2815134	AMZ1	protein_coding	KNOWN	ENSG00000174945.9	1.24711	2.61739	0.00886049	0.476469	Brain_Frontal_Cortex	0.491204	FZ_amplitude	0.495588
ENSG00000174950	chr1	27705666	27709870	CD164L2	protein_coding	KNOWN	ENSG00000174950.6	0.404558	2.61528	0.00891556	0.15469	Brain_Cortex	0.489265	FZ_amplitude	0.495588
ENSG00000121905	chr1	33351595	33364042	HPCA	protein_coding	KNOWN	ENSG00000121905.5	1.16098	2.6107	0.00903575	0.444701	Brain_Cortex	0.489265	FZ_amplitude	0.495588
ENSG00000205583	chr7	74988448	75024657	STAG3L1	pseudogene	KNOWN	ENSG00000205583.9	-0.558319	-2.60948	0.00906789	0.213958	Brain_Cortex	0.489265	FZ_amplitude	0.495588
ENSG00000117598	chr1	99355806	99470588	LPPR5	protein_coding	KNOWN	ENSG00000117598.7	2.29463	2.60847	0.00909471	0.879682	Brain_Cortex	0.489265	FZ_amplitude	0.495588
ENSG00000178295	chr2	17935125	17966632	GEN1	protein_coding	KNOWN	ENSG00000178295.10	0.449228	2.60286	0.00924495	0.17259	Brain_Frontal_Cortex	0.501553	FZ_amplitude	0.495588
ENSG00000189339	chr1	1592939	1624167	SLC35E2B	protein_coding	KNOWN	ENSG00000189339.7	0.950883	2.60147	0.00928258	0.365518	Brain_Cortex	0.489265	FZ_amplitude	0.495588
ENSG00000182986	chr19	53367043	53400946	ZNF320	protein_coding	KNOWN	ENSG00000182986.8	0.381633	2.60127	0.00928787	0.14671	Brain_Cortex	0.489265	FZ_amplitude	0.495588
ENSG00000103199	chr16	4798240	4817625	ZNF500	protein_coding	KNOWN	ENSG00000103199.9	0.252622	2.59907	0.00934756	0.097197	Brain_Cortex	0.489265	FZ_amplitude	0.495588
ENSG00000185294	chr17	43922256	43924438	SPPL2C	protein_coding	KNOWN	ENSG00000185294.5	-0.766856	-2.59763	0.00938707	0.295214	Brain_Frontal_Cortex	0.501553	FZ_amplitude	0.495588
ENSG00000141504	chr17	7529552	7531194	SAT2	protein_coding	KNOWN	ENSG00000141504.7	-1.29761	-2.59456	0.00947127	0.500128	Brain_Frontal_Cortex	0.501553	FZ_amplitude	0.495588
ENSG00000154144	chr11	124492732	124505287	TBRG1	protein_coding	KNOWN	ENSG00000154144.8	-0.569217	-2.59417	0.00948191	0.219421	Brain_Cortex	0.490317	FZ_amplitude	0.495588
ENSG00000117620	chr1	100435345	100492535	SLC35A3	protein_coding	KNOWN	ENSG00000117620.8	-0.845439	-2.5874	0.00967027	0.326752	Brain_Cortex	0.494105	FZ_amplitude	0.502086
ENSG00000109171	chr4	48343339	48428229	SLAIN2	protein_coding	KNOWN	ENSG00000109171.10	1.04054	2.57638	0.009984	0.403878	Brain_Frontal_Cortex	0.50924	FZ_amplitude	0.514964
ENSG00000174586	chr19	58865723	58874214	ZNF497	protein_coding	KNOWN	ENSG00000174586.6	0.39999	2.56856	0.0102123	0.155726	Brain_Cortex	0.504202	FZ_amplitude	0.515769
ENSG00000183726	chr1	25664408	25688852	TMEM50A	protein_coding	KNOWN	ENSG00000183726.6	0.402082	2.56724	0.0102511	0.15662	Brain_Cortex	0.504202	FZ_amplitude	0.515769
ENSG00000136243	chr7	23221446	23240630	NUPL2	protein_coding	KNOWN	ENSG00000136243.12	-0.375025	-2.56691	0.0102611	0.1461	Brain_Frontal_Cortex	0.50924	FZ_amplitude	0.515769
ENSG00000133983	chr14	70791798	70826448	COX16	protein_coding	KNOWN	ENSG00000133983.10	0.441779	2.56685	0.0102628	0.172109	Brain_Cortex	0.504202	FZ_amplitude	0.515769
ENSG00000169758	chr15	76352178	76521462	C15orf27	protein_coding	KNOWN	ENSG00000169758.8	-1.08705	-2.56432	0.0103378	0.423915	Brain_Cortex	0.504202	FZ_amplitude	0.516231
ENSG00000241258	chr7	65579591	65619555	CRCP	protein_coding	KNOWN	ENSG00000241258.2	-0.380116	-2.55893	0.0104994	0.148545	Brain_Frontal_Cortex	0.50924	FZ_amplitude	0.518655
ENSG00000167962	chr16	2047655	2059824	ZNF598	protein_coding	KNOWN	ENSG00000167962.8	-1.06084	-2.55743	0.010545	0.414807	Brain_Cortex	0.508528	FZ_amplitude	0.518655
ENSG00000255328	chr11	327171	330122	RP11-326C3.12	lincRNA	NOVEL	ENSG00000255328.1	-0.352734	-2.55407	0.0106473	0.138107	Brain_Frontal_Cortex	0.50924	FZ_amplitude	0.518655
ENSG00000150403	chr13	114145310	114204542	TMCO3	protein_coding	KNOWN	ENSG00000150403.13	-0.418288	-2.55275	0.0106876	0.163858	Brain_Frontal_Cortex	0.50924	FZ_amplitude	0.518655
ENSG00000251474	chr3	129101765	129118498	RPL32P3	pseudogene	KNOWN	ENSG00000251474.2	0.541305	2.54969	0.0107818	0.212302	Brain_Frontal_Cortex	0.50924	FZ_amplitude	0.518655
ENSG00000232727	chr7	63894208	63894970	RP11-321E8.1	pseudogene	KNOWN	ENSG00000232727.2	0.458709	2.54965	0.0107833	0.179911	Brain_Cortex	0.514242	FZ_amplitude	0.518655
ENSG00000160124	chr3	122078438	122102078	CCDC58	protein_coding	KNOWN	ENSG00000160124.5	0.555558	2.53892	0.0111196	0.218817	Brain_Frontal_Cortex	0.50924	FZ_amplitude	0.520492
ENSG00000166796	chr11	18433854	18473605	LDHC	protein_coding	KNOWN	ENSG00000166796.7	0.252431	2.5353	0.0112352	0.0995667	Brain_Cortex	0.522283	FZ_amplitude	0.520492
ENSG00000251664	chr5	140255058	140391929	PCDHA12	protein_coding	KNOWN	ENSG00000251664.2	-1.09936	-2.53385	0.0112818	0.433868	Brain_Cortex	0.522283	FZ_amplitude	0.520492
ENSG00000196683	chr7	22852251	22862470	TOMM7	protein_coding	KNOWN	ENSG00000196683.6	-0.388412	-2.5302	0.0113997	0.15351	Brain_Frontal_Cortex	0.50924	FZ_amplitude	0.520492
ENSG00000124097	chr20	56063448	56064083	HMGB1P1	pseudogene	KNOWN	ENSG00000124097.7	0.95584	2.52962	0.0114185	0.377859	Brain_Frontal_Cortex	0.50924	FZ_amplitude	0.520492
ENSG00000188672	chr1	25688740	25756683	RHCE	protein_coding	KNOWN	ENSG00000188672.12	0.409379	2.52943	0.0114247	0.161846	Brain_Cortex	0.522283	FZ_amplitude	0.520492
ENSG00000251372	chr4	139230865	139345498	LINC00499	lincRNA	NOVEL	ENSG00000251372.1	-0.324615	-2.52901	0.0114386	0.128357	Brain_Cortex	0.522283	FZ_amplitude	0.520492
ENSG00000077585	chr1	236305832	236385165	GPR137B	protein_coding	KNOWN	ENSG00000077585.9	0.406411	2.52773	0.0114803	0.160781	Brain_Frontal_Cortex	0.50924	FZ_amplitude	0.520492
ENSG00000236603	chr6	30453717	30454367	RANP1	pseudogene	KNOWN	ENSG00000236603.1	-0.575332	-2.52426	0.0115942	0.227921	Brain_Frontal_Cortex	0.50924	FZ_amplitude	0.520492
ENSG00000239389	chr5	140261793	140391929	PCDHA13	protein_coding	KNOWN	ENSG00000239389.3	-0.348115	-2.52043	0.011721	0.138117	Brain_Cortex	0.522857	FZ_amplitude	0.520492
ENSG00000236814	chr8	56962597	56963766	RP11-446E9.1	pseudogene	KNOWN	ENSG00000236814.1	0.430929	2.5175	0.0118191	0.171173	Brain_Frontal_Cortex	0.50924	FZ_amplitude	0.520492
ENSG00000120137	chr5	167975500	168006605	PANK3	protein_coding	KNOWN	ENSG00000120137.6	0.437845	2.51682	0.0118418	0.173967	Brain_Cortex	0.522857	FZ_amplitude	0.520492
ENSG00000100897	chr14	24583404	24594451	DCAF11	protein_coding	KNOWN	ENSG00000100897.13	-0.256333	-2.51514	0.0118987	0.101916	Brain_Cortex	0.522857	FZ_amplitude	0.520492
ENSG00000272556	chr7	45854201	45854862	RP11-638I8.1	lincRNA	NOVEL	ENSG00000272556.1	-0.387395	-2.50987	0.0120775	0.154348	Brain_Frontal_Cortex	0.50924	FZ_amplitude	0.520492
ENSG00000147439	chr8	22477931	22526661	BIN3	protein_coding	KNOWN	ENSG00000147439.7	0.698157	2.50919	0.0121008	0.27824	Brain_Cortex	0.522857	FZ_amplitude	0.520492
ENSG00000146587	chr7	5085452	5109119	RBAK	protein_coding	KNOWN	ENSG00000146587.13	0.41975	2.50792	0.0121444	0.16737	Brain_Frontal_Cortex	0.50924	FZ_amplitude	0.520492
ENSG00000166734	chr15	44580927	44707956	CASC4	protein_coding	KNOWN	ENSG00000166734.14	-1.06275	-2.50577	0.0122185	0.424121	Brain_Cortex	0.522857	FZ_amplitude	0.520492
ENSG00000128578	chr7	129074274	129128240	STRIP2	protein_coding	KNOWN	ENSG00000128578.5	0.48736	2.50539	0.0122318	0.194525	Brain_Frontal_Cortex	0.50924	FZ_amplitude	0.520492
ENSG00000174953	chr3	153990335	154042286	DHX36	protein_coding	KNOWN	ENSG00000174953.9	-0.579135	-2.50523	0.0122372	0.23117	Brain_Cortex	0.522857	FZ_amplitude	0.520492
ENSG00000169299	chr4	37828255	37864558	PGM2	protein_coding	KNOWN	ENSG00000169299.9	0.364007	2.50362	0.012293	0.145392	Brain_Frontal_Cortex	0.50924	FZ_amplitude	0.520492
ENSG00000136235	chr7	23275586	23314727	GPNMB	protein_coding	KNOWN	ENSG00000136235.11	-0.314619	-2.49943	0.0124393	0.125876	Brain_Frontal_Cortex	0.50924	FZ_amplitude	0.520492
ENSG00000213402	chr11	67202981	67205538	PTPRCAP	protein_coding	KNOWN	ENSG00000213402.2	-0.349049	-2.49827	0.0124803	0.139716	Brain_Frontal_Cortex	0.50924	FZ_amplitude	0.520492
ENSG00000008988	chr8	56979854	56987069	RPS20	protein_coding	KNOWN	ENSG00000008988.5	-0.782653	-2.49812	0.0124853	0.313296	Brain_Cortex	0.522857	FZ_amplitude	0.520492
ENSG00000120306	chr5	139554227	139661637	CYSTM1	protein_coding	KNOWN	ENSG00000120306.5	-0.790776	-2.49796	0.012491	0.316569	Brain_Frontal_Cortex	0.50924	FZ_amplitude	0.520492
ENSG00000105486	chr19	48618702	48673860	LIG1	protein_coding	KNOWN	ENSG00000105486.9	0.430759	2.4974	0.0125108	0.172483	Brain_Cortex	0.522857	FZ_amplitude	0.520492
ENSG00000255328	chr11	327171	330122	RP11-326C3.12	lincRNA	NOVEL	ENSG00000255328.1	-0.342907	-2.49636	0.0125476	0.137363	Brain_Cortex	0.522857	FZ_amplitude	0.520492
ENSG00000108666	chr17	30651584	30677042	C17orf75	protein_coding	KNOWN	ENSG00000108666.5	-0.43031	-2.49168	0.0127139	0.172698	Brain_Frontal_Cortex	0.50924	FZ_amplitude	0.522444
ENSG00000166896	chr12	58335324	58351052	XRCC6BP1	protein_coding	KNOWN	ENSG00000166896.3	-0.417294	-2.4873	0.0128718	0.16777	Brain_Cortex	0.53121	FZ_amplitude	0.522444
ENSG00000205882	chr8	11850692	11853821	DEFB134	protein_coding	KNOWN	ENSG00000205882.4	-0.341501	-2.48692	0.0128855	0.137319	Brain_Frontal_Cortex	0.50924	FZ_amplitude	0.522444
ENSG00000116641	chr1	62920399	63153969	DOCK7	protein_coding	KNOWN	ENSG00000116641.11	-0.355981	-2.48562	0.0129327	0.143217	Brain_Frontal_Cortex	0.50924	FZ_amplitude	0.522444
ENSG00000197322	chr17	32901142	32906388	C17orf102	protein_coding	KNOWN	ENSG00000197322.1	0.422423	2.48314	0.0130228	0.170116	Brain_Cortex	0.532323	FZ_amplitude	0.522444
ENSG00000251600	chr4	144833484	144903607	RP11-673E1.1	lincRNA	NOVEL	ENSG00000251600.1	-0.430708	-2.48301	0.0130276	0.173462	Brain_Frontal_Cortex	0.50924	FZ_amplitude	0.522444
ENSG00000256001	chr12	127629617	127631077	RP11-575F12.2	lincRNA	NOVEL	ENSG00000256001.1	-0.812677	-2.4821	0.0130611	0.327415	Brain_Frontal_Cortex	0.50924	FZ_amplitude	0.522444
ENSG00000225135	chr6	147708800	147711601	RP11-361F15.2	lincRNA	NOVEL	ENSG00000225135.1	1.00049	2.47824	0.0132032	0.403709	Brain_Cortex	0.534605	FZ_amplitude	0.525447
ENSG00000242715	chr13	36801182	36871977	CCDC169	protein_coding	KNOWN	ENSG00000242715.3	-0.440376	-2.47612	0.0132819	0.177849	Brain_Frontal_Cortex	0.51222	FZ_amplitude	0.525911
ENSG00000123965	chr7	74306894	74366314	PMS2P5	pseudogene	KNOWN	ENSG00000123965.12	-0.902335	-2.47295	0.0134002	0.364882	Brain_Cortex	0.53751	FZ_amplitude	0.527926
ENSG00000114796	chr3	183353356	183402265	KLHL24	protein_coding	KNOWN	ENSG00000114796.11	-0.615064	-2.46936	0.0135355	0.249078	Brain_Frontal_Cortex	0.516388	FZ_amplitude	0.530593
ENSG00000234745	chr6	31321649	31324965	HLA-B	protein_coding	KNOWN	ENSG00000234745.5	0.743552	2.46384	0.0137456	0.301786	Brain_Cortex	0.546261	FZ_amplitude	0.534144
ENSG00000139351	chr12	102122426	102133250	SYCP3	protein_coding	KNOWN	ENSG00000139351.10	1.0437	2.46341	0.0137624	0.423682	Brain_Frontal_Cortex	0.519457	FZ_amplitude	0.534144
ENSG00000169689	chr17	79976578	79981983	STRA13	protein_coding	KNOWN	ENSG00000169689.10	0.43869	2.45394	0.0141301	0.17877	Brain_Frontal_Cortex	0.521983	FZ_amplitude	0.544557
ENSG00000120805	chr12	101786898	101801598	1	protein_coding	KNOWN	ENSG00000120805.9	-0.673402	-2.45271	0.0141786	0.274555	Brain_Cortex	0.555582	FZ_amplitude	0.544557
ENSG00000128309	chr22	37415676	37425863	MPST	protein_coding	KNOWN	ENSG00000128309.12	-1.15139	-2.45118	0.014239	0.46973	Brain_Cortex	0.555582	FZ_amplitude	0.544557
ENSG00000204179	chr10	46549955	46641045	PTPN20A	protein_coding	KNOWN	ENSG00000204179.6	-0.414295	-2.44391	0.0145291	0.169521	Brain_Cortex	0.56179	FZ_amplitude	0.552951
ENSG00000156931	chr3	184529931	184770402	VPS8	protein_coding	KNOWN	ENSG00000156931.11	0.647039	2.44036	0.0146727	0.265141	Brain_Frontal_Cortex	0.521983	FZ_amplitude	0.555295
ENSG00000205822	chr13	24982295	25171814	TPTE2P6	pseudogene	KNOWN	ENSG00000205822.6	0.224357	2.43889	0.0147323	0.0919915	Brain_Frontal_Cortex	0.521983	FZ_amplitude	0.555295
ENSG00000176974	chr17	18231187	18266856	SHMT1	protein_coding	KNOWN	ENSG00000176974.13	0.992583	2.43614	0.0148451	0.407442	Brain_Cortex	0.568886	FZ_amplitude	0.556434
ENSG00000203666	chr1	245133007	245290466	EFCAB2	protein_coding	KNOWN	ENSG00000203666.8	0.422135	2.43171	0.0150277	0.173596	Brain_Frontal_Cortex	0.521983	FZ_amplitude	0.556434
ENSG00000204001	chr9	139648838	139652678	LCN8	protein_coding	KNOWN	ENSG00000204001.5	0.66511	2.42887	0.0151458	0.273835	Brain_Frontal_Cortex	0.521983	FZ_amplitude	0.556434
ENSG00000172500	chr11	65651212	65656010	FIBP	protein_coding	KNOWN	ENSG00000172500.8	0.532357	2.42881	0.0151485	0.219184	Brain_Frontal_Cortex	0.521983	FZ_amplitude	0.556434
ENSG00000132958	chr13	19997017	20110903	TPTE2	protein_coding	KNOWN	ENSG00000132958.13	1.10602	2.42841	0.015165	0.455448	Brain_Cortex	0.573892	FZ_amplitude	0.556434
ENSG00000196683	chr7	22852251	22862470	TOMM7	protein_coding	KNOWN	ENSG00000196683.6	-0.377871	-2.42296	0.0153946	0.155954	Brain_Cortex	0.573892	FZ_amplitude	0.556434
ENSG00000135213	chr7	75046066	75115548	POM121C	protein_coding	KNOWN	ENSG00000135213.8	-0.425849	-2.42199	0.0154358	0.175826	Brain_Frontal_Cortex	0.521983	FZ_amplitude	0.556434
ENSG00000256667	chr12	10741077	10752434	KLRAP1	pseudogene	KNOWN	ENSG00000256667.2	0.453727	2.42077	0.0154877	0.187431	Brain_Frontal_Cortex	0.521983	FZ_amplitude	0.556434
ENSG00000021488	chr19	33321415	33360672	SLC7A9	protein_coding	KNOWN	ENSG00000021488.8	-0.31756	-2.42065	0.0154928	0.131188	Brain_Cortex	0.573892	FZ_amplitude	0.556434
ENSG00000203791	chr10	126436718	126480439	METTL10	protein_coding	KNOWN	ENSG00000203791.9	0.529205	2.4191	0.0155588	0.218761	Brain_Frontal_Cortex	0.521983	FZ_amplitude	0.556434
ENSG00000178201	chr19	57966542	57967854	VN1R1	protein_coding	KNOWN	ENSG00000178201.3	-0.802555	-2.4187	0.015576	0.331812	Brain_Frontal_Cortex	0.521983	FZ_amplitude	0.556434
ENSG00000166796	chr11	18433854	18473605	LDHC	protein_coding	KNOWN	ENSG00000166796.7	0.345134	2.41453	0.0157556	0.142941	Brain_Frontal_Cortex	0.521983	FZ_amplitude	0.556434
ENSG00000249381	chr4	139346677	139358023	LINC00500	lincRNA	NOVEL	ENSG00000249381.1	-0.526394	-2.41308	0.0158181	0.218142	Brain_Cortex	0.573892	FZ_amplitude	0.556434
ENSG00000117305	chr1	24128375	24165110	HMGCL	protein_coding	KNOWN	ENSG00000117305.10	-0.758899	-2.41218	0.0158574	0.314611	Brain_Frontal_Cortex	0.521983	FZ_amplitude	0.556434
ENSG00000149089	chr11	34874641	34938046	APIP	protein_coding	KNOWN	ENSG00000149089.8	-0.196824	-2.40649	0.0161067	0.0817889	Brain_Frontal_Cortex	0.521983	FZ_amplitude	0.556434
ENSG00000164669	chr7	64601603	64694600	INTS4L1	pseudogene	KNOWN	ENSG00000164669.8	0.215383	2.40647	0.0161073	0.0895014	Brain_Cortex	0.573892	FZ_amplitude	0.556434
ENSG00000115109	chr2	120770581	120936695	EPB41L5	protein_coding	KNOWN	ENSG00000115109.9	-0.757892	-2.40557	0.0161474	0.315058	Brain_Frontal_Cortex	0.521983	FZ_amplitude	0.556434
ENSG00000204531	chr6	31132119	31148508	POU5F1	protein_coding	KNOWN	ENSG00000204531.11	0.327491	2.40444	0.0161973	0.136203	Brain_Cortex	0.573892	FZ_amplitude	0.556434
ENSG00000101204	chr20	61975420	62009753	CHRNA4	protein_coding	KNOWN	ENSG00000101204.11	0.530588	2.40288	0.0162663	0.220813	Brain_Frontal_Cortex	0.521983	FZ_amplitude	0.556434
ENSG00000005801	chr11	3360491	3400448	ZNF195	protein_coding	KNOWN	ENSG00000005801.12	0.424099	2.39859	0.0164581	0.176812	Brain_Cortex	0.573892	FZ_amplitude	0.556434
ENSG00000224183	chr1	25620655	25621134	SDHDP6	pseudogene	KNOWN	ENSG00000224183.1	-0.267506	-2.39838	0.0164678	0.111536	Brain_Frontal_Cortex	0.521983	FZ_amplitude	0.556434
ENSG00000068615	chr2	86441116	86565206	REEP1	protein_coding	KNOWN	ENSG00000068615.12	0.553087	2.39828	0.0164722	0.230618	Brain_Frontal_Cortex	0.521983	FZ_amplitude	0.556434
ENSG00000239900	chr22	40742507	40786467	ADSL	protein_coding	KNOWN	ENSG00000239900.7	1.39406	2.3962	0.0165662	0.58178	Brain_Cortex	0.573892	FZ_amplitude	0.556434
ENSG00000176268	chr13	41437735	41438038	CYCSP34	pseudogene	KNOWN	ENSG00000176268.5	-0.296536	-2.39301	0.0167109	0.123918	Brain_Cortex	0.573892	FZ_amplitude	0.556434
ENSG00000141295	chr17	45915058	45918699	SCRN2	protein_coding	KNOWN	ENSG00000141295.9	-0.309893	-2.38722	0.0169762	0.129813	Brain_Cortex	0.573892	FZ_amplitude	0.556434
ENSG00000215712	chr6	157710418	157744633	TMEM242	protein_coding	KNOWN	ENSG00000215712.6	-1.18019	-2.38466	0.0170951	0.494912	Brain_Frontal_Cortex	0.521983	FZ_amplitude	0.556434
ENSG00000092020	chr14	35554673	35591723	PPP2R3C	protein_coding	KNOWN	ENSG00000092020.6	0.320848	2.38288	0.0171779	0.134647	Brain_Cortex	0.573892	FZ_amplitude	0.556434
ENSG00000236209	chr2	75146682	75151973	AC104135.2	lincRNA	NOVEL	ENSG00000236209.1	-0.259496	-2.37901	0.0173593	0.109077	Brain_Cortex	0.573892	FZ_amplitude	0.556434
ENSG00000160284	chr21	47581062	47604390	SPATC1L	protein_coding	KNOWN	ENSG00000160284.10	-0.521808	-2.37553	0.0175239	0.21966	Brain_Frontal_Cortex	0.521983	FZ_amplitude	0.556434
ENSG00000158856	chr8	21906506	21940038	DMTN	protein_coding	KNOWN	ENSG00000158856.13	-0.36811	-2.37515	0.0175418	0.154984	Brain_Cortex	0.573892	FZ_amplitude	0.556434
ENSG00000249664	chr5	82308104	82308928	CTD-2227C6.2	lincRNA	NOVEL	ENSG00000249664.1	-0.331126	-2.37446	0.0175746	0.139453	Brain_Frontal_Cortex	0.521983	FZ_amplitude	0.556434
ENSG00000163714	chr3	142683339	142779567	U2SURP	protein_coding	KNOWN	ENSG00000163714.13	-0.424118	-2.37388	0.017602	0.17866	Brain_Frontal_Cortex	0.521983	FZ_amplitude	0.556434
ENSG00000085733	chr11	70244510	70282690	CTTN	protein_coding	KNOWN	ENSG00000085733.11	-0.344354	-2.37384	0.017604	0.145062	Brain_Frontal_Cortex	0.521983	FZ_amplitude	0.556434
ENSG00000174885	chr11	278365	285359	NLRP6	protein_coding	KNOWN	ENSG00000174885.8	1.63919	2.37371	0.0176103	0.69056	Brain_Cortex	0.573892	FZ_amplitude	0.556434
ENSG00000224769	chr3	195341818	195347104	AC069213.1	pseudogene	KNOWN	ENSG00000224769.1	-0.550413	-2.37261	0.0176628	0.231986	Brain_Frontal_Cortex	0.521983	FZ_amplitude	0.556434
ENSG00000103226	chr16	16326352	16388668	NOMO3	protein_coding	KNOWN	ENSG00000103226.13	-0.701041	-2.37211	0.0176867	0.295535	Brain_Cortex	0.573892	FZ_amplitude	0.556434
ENSG00000226856	chr2	118889704	118943962	AC093901.1	lincRNA	NOVEL	ENSG00000226856.1	0.590784	2.37053	0.0177627	0.24922	Brain_Frontal_Cortex	0.521983	FZ_amplitude	0.556434
ENSG00000272195	chr1	245132652	245134390	RP11-156E8.1	protein_coding	PUTATIVE	ENSG00000272195.1	-0.251068	-2.37049	0.0177643	0.105914	Brain_Frontal_Cortex	0.521983	FZ_amplitude	0.556434
ENSG00000167136	chr9	131580753	131584956	ENDOG	protein_coding	KNOWN	ENSG00000167136.6	-0.721722	-2.36837	0.0178667	0.304734	Brain_Cortex	0.573892	FZ_amplitude	0.556434
ENSG00000198624	chr5	150560613	150603706	CCDC69	protein_coding	KNOWN	ENSG00000198624.8	-1.55501	-2.36815	0.0178771	0.656633	Brain_Cortex	0.573892	FZ_amplitude	0.556434
ENSG00000099984	chr22	24322339	24326106	GSTT2	protein_coding	KNOWN	ENSG00000099984.6	0.280319	2.36771	0.0178985	0.118392	Brain_Cortex	0.573892	FZ_amplitude	0.556434
ENSG00000242715	chr13	36801182	36871977	CCDC169	protein_coding	KNOWN	ENSG00000242715.3	-0.398855	-2.36391	0.0180832	0.168727	Brain_Cortex	0.573892	FZ_amplitude	0.556434
ENSG00000238142	chr1	17215033	17216144	RP11-108M9.4	lincRNA	NOVEL	ENSG00000238142.1	-0.473328	-2.36384	0.0180866	0.200237	Brain_Cortex	0.573892	FZ_amplitude	0.556434
ENSG00000269473	chr19	58951815	58957216	CTD-2619J13.19	lincRNA	NOVEL	ENSG00000269473.1	-0.457426	-2.36311	0.0181221	0.193569	Brain_Cortex	0.573892	FZ_amplitude	0.556434
ENSG00000214078	chr20	34213953	34252878	CPNE1	protein_coding	KNOWN	ENSG00000214078.7	-0.270493	-2.36133	0.0182096	0.114551	Brain_Frontal_Cortex	0.521983	FZ_amplitude	0.556434
ENSG00000167653	chr8	143751726	143764142	PSCA	protein_coding	KNOWN	ENSG00000167653.4	-0.520245	-2.35755	0.0183962	0.220672	Brain_Frontal_Cortex	0.521983	FZ_amplitude	0.556434
ENSG00000164669	chr7	64601603	64694600	INTS4L1	pseudogene	KNOWN	ENSG00000164669.8	0.350701	2.35657	0.0184448	0.148819	Brain_Frontal_Cortex	0.521983	FZ_amplitude	0.556434
ENSG00000272195	chr1	245132652	245134390	RP11-156E8.1	protein_coding	PUTATIVE	ENSG00000272195.1	-0.311837	-2.35634	0.0184562	0.13234	Brain_Cortex	0.573892	FZ_amplitude	0.556434
ENSG00000166896	chr12	58335324	58351052	XRCC6BP1	protein_coding	KNOWN	ENSG00000166896.3	-0.25076	-2.35539	0.0185031	0.106462	Brain_Frontal_Cortex	0.521983	FZ_amplitude	0.556434
ENSG00000239389	chr5	140261793	140391929	PCDHA13	protein_coding	KNOWN	ENSG00000239389.3	-0.347391	-2.35465	0.01854	0.147534	Brain_Frontal_Cortex	0.521983	FZ_amplitude	0.556434
ENSG00000203722	chr6	150238014	150244257	RAET1G	protein_coding	KNOWN	ENSG00000203722.3	0.737938	2.3546	0.0185425	0.313402	Brain_Frontal_Cortex	0.521983	FZ_amplitude	0.556434
ENSG00000271904	chr5	87729709	87794514	CTC-498M16.4	lincRNA	NOVEL	ENSG00000271904.1	0.350562	2.35397	0.0185739	0.148923	Brain_Frontal_Cortex	0.521983	FZ_amplitude	0.556434
ENSG00000272071	chr5	6779571	6780111	RP11-332J15.4	lincRNA	NOVEL	ENSG00000272071.1	-0.840147	-2.35177	0.0186843	0.35724	Brain_Frontal_Cortex	0.521983	FZ_amplitude	0.556434
ENSG00000235241	chr1	17215590	17216097	RP11-108M9.5	pseudogene	KNOWN	ENSG00000235241.1	-0.328489	-2.34788	0.0188808	0.139909	Brain_Cortex	0.573892	FZ_amplitude	0.556434
ENSG00000185989	chr13	114747194	114898086	RASA3	protein_coding	KNOWN	ENSG00000185989.9	0.39799	2.34691	0.0189296	0.16958	Brain_Cortex	0.573892	FZ_amplitude	0.556434
ENSG00000204792	chr2	75145275	75165545	AC104135.3	lincRNA	NOVEL	ENSG00000204792.2	-0.261153	-2.34626	0.0189626	0.111306	Brain_Cortex	0.573892	FZ_amplitude	0.556434
ENSG00000101546	chr18	77794358	77806397	RBFA	protein_coding	KNOWN	ENSG00000101546.8	-0.453424	-2.34225	0.0191676	0.193584	Brain_Cortex	0.573892	FZ_amplitude	0.556434
ENSG00000133983	chr14	70791798	70826448	COX16	protein_coding	KNOWN	ENSG00000133983.10	0.292472	2.34209	0.019176	0.124876	Brain_Frontal_Cortex	0.531535	FZ_amplitude	0.556434
ENSG00000177236	chr11	780117	780755	AP006621.1	pseudogene	KNOWN	ENSG00000177236.3	-0.286269	-2.3411	0.0192272	0.12228	Brain_Cortex	0.573892	FZ_amplitude	0.556434
ENSG00000197535	chr15	52599480	52821247	MYO5A	protein_coding	KNOWN	ENSG00000197535.10	-0.368583	-2.3382	0.0193768	0.157635	Brain_Cortex	0.573892	FZ_amplitude	0.556434
ENSG00000232653	chr15	32885657	32896179	GOLGA8N	protein_coding	KNOWN	ENSG00000232653.4	-0.340471	-2.33672	0.0194536	0.145704	Brain_Frontal_Cortex	0.531557	FZ_amplitude	0.556434
ENSG00000225264	chr7	29638411	29724871	ZNRF2P2	pseudogene	KNOWN	ENSG00000225264.3	-1.16836	-2.33484	0.0195516	0.500403	Brain_Frontal_Cortex	0.531557	FZ_amplitude	0.556434
ENSG00000218357	chr22	47857048	47882860	LL22NC03-75H12.2	protein_coding	NOVEL	ENSG00000218357.3	1.87713	2.33286	0.0196553	0.804646	Brain_Cortex	0.573892	FZ_amplitude	0.556434
ENSG00000180921	chr8	144806103	144815971	FAM83H	protein_coding	KNOWN	ENSG00000180921.6	0.62138	2.33098	0.0197545	0.266575	Brain_Cortex	0.573892	FZ_amplitude	0.556434
ENSG00000054282	chr1	243419320	243663394	SDCCAG8	protein_coding	KNOWN	ENSG00000054282.11	0.889417	2.32897	0.0198608	0.381893	Brain_Cortex	0.573892	FZ_amplitude	0.556434
ENSG00000255284	chr11	777578	784297	AP006621.5	protein_coding	NOVEL	ENSG00000255284.1	-0.401733	-2.32896	0.0198612	0.172495	Brain_Cortex	0.573892	FZ_amplitude	0.556434
ENSG00000181215	chr4	5958845	5991545	C4orf50	protein_coding	KNOWN	ENSG00000181215.8	0.870839	2.3284	0.019891	0.374008	Brain_Cortex	0.573892	FZ_amplitude	0.556434
ENSG00000095713	chr10	99624757	99790585	CRTAC1	protein_coding	KNOWN	ENSG00000095713.9	-0.621308	-2.32333	0.0201612	0.267421	Brain_Cortex	0.573892	FZ_amplitude	0.556434
ENSG00000021488	chr19	33321415	33360672	SLC7A9	protein_coding	KNOWN	ENSG00000021488.8	-0.289231	-2.32329	0.0201633	0.124492	Brain_Frontal_Cortex	0.531557	FZ_amplitude	0.556434
ENSG00000081087	chr6	108362613	108487058	OSTM1	protein_coding	KNOWN	ENSG00000081087.10	0.828753	2.32118	0.0202771	0.357039	Brain_Frontal_Cortex	0.531557	FZ_amplitude	0.556434
ENSG00000197121	chr2	197697728	197792520	PGAP1	protein_coding	KNOWN	ENSG00000197121.10	0.421133	2.3194	0.0203736	0.18157	Brain_Frontal_Cortex	0.531557	FZ_amplitude	0.556434
ENSG00000228314	chr21	15215454	15220685	CYP4F29P	pseudogene	KNOWN	ENSG00000228314.1	-0.699955	-2.31924	0.0203818	0.301803	Brain_Frontal_Cortex	0.531557	FZ_amplitude	0.556434
ENSG00000230229	chr10	80112354	80115857	RP11-90J7.4	lincRNA	NOVEL	ENSG00000230229.1	0.420846	2.31907	0.0203912	0.181472	Brain_Frontal_Cortex	0.531557	FZ_amplitude	0.556434
ENSG00000227958	chr9	138096568	138129443	RP11-399H11.3	lincRNA	NOVEL	ENSG00000227958.1	-0.275028	-2.31814	0.0204418	0.118642	Brain_Frontal_Cortex	0.531557	FZ_amplitude	0.556434
ENSG00000231443	chr3	195664114	195665610	AC024937.6	pseudogene	KNOWN	ENSG00000231443.2	-1.57599	-2.31793	0.0204534	0.679916	Brain_Cortex	0.573892	FZ_amplitude	0.556434
ENSG00000188611	chr10	51942538	52008370	ASAH2	protein_coding	KNOWN	ENSG00000188611.10	-0.271769	-2.31726	0.0204894	0.11728	Brain_Cortex	0.573892	FZ_amplitude	0.556434
ENSG00000133027	chr17	17408877	17495022	PEMT	protein_coding	KNOWN	ENSG00000133027.13	-0.821345	-2.31661	0.0205252	0.354546	Brain_Frontal_Cortex	0.531557	FZ_amplitude	0.556434
ENSG00000164129	chr4	164265091	164273086	NPY5R	protein_coding	KNOWN	ENSG00000164129.7	-0.573948	-2.31386	0.0206752	0.248047	Brain_Cortex	0.573892	FZ_amplitude	0.556434
ENSG00000128699	chr2	190635049	190649097	ORMDL1	protein_coding	KNOWN	ENSG00000128699.9	-0.713433	-2.31319	0.0207122	0.30842	Brain_Cortex	0.573892	FZ_amplitude	0.556434
ENSG00000231200	chr2	22156208	22753977	AC068490.2	lincRNA	NOVEL	ENSG00000231200.1	1.37463	2.31053	0.0208589	0.59494	Brain_Cortex	0.573892	FZ_amplitude	0.556434
ENSG00000177082	chr15	85185999	85197574	WDR73	protein_coding	KNOWN	ENSG00000177082.8	0.52747	2.31003	0.0208867	0.22834	Brain_Frontal_Cortex	0.533258	FZ_amplitude	0.556434
ENSG00000258289	chr14	65381079	65411309	CHURC1	protein_coding	KNOWN	ENSG00000258289.3	-0.166568	-2.30935	0.0209239	0.0721276	Brain_Frontal_Cortex	0.533258	FZ_amplitude	0.556434
ENSG00000117834	chr1	48688357	48714316	SLC5A9	protein_coding	KNOWN	ENSG00000117834.8	-1.25476	-2.3077	0.021016	0.543726	Brain_Cortex	0.573892	FZ_amplitude	0.556434
ENSG00000003400	chr2	202047604	202094129	CASP10	protein_coding	KNOWN	ENSG00000003400.10	-0.884528	-2.30649	0.0210833	0.383496	Brain_Cortex	0.573892	FZ_amplitude	0.556434
ENSG00000232431	chr15	29033389	29037148	RP11-578F21.10	pseudogene	KNOWN	ENSG00000232431.3	-0.899167	-2.30605	0.0211078	0.389916	Brain_Frontal_Cortex	0.533258	FZ_amplitude	0.556434
ENSG00000143457	chr1	150618701	150669630	GOLPH3L	protein_coding	KNOWN	ENSG00000143457.6	-0.852423	-2.30584	0.0211198	0.369681	Brain_Cortex	0.573892	FZ_amplitude	0.556434
ENSG00000164815	chr7	103766788	103848495	ORC5	protein_coding	KNOWN	ENSG00000164815.6	-0.433368	-2.3023	0.0213185	0.188233	Brain_Cortex	0.573892	FZ_amplitude	0.556434
ENSG00000149292	chr11	113185251	113254266	TTC12	protein_coding	KNOWN	ENSG00000149292.12	0.259862	2.30218	0.0213251	0.112877	Brain_Cortex	0.573892	FZ_amplitude	0.556434
ENSG00000163362	chr1	200860176	200884863	C1orf106	protein_coding	KNOWN	ENSG00000163362.6	0.491798	2.30209	0.0213299	0.213631	Brain_Cortex	0.573892	FZ_amplitude	0.556434
ENSG00000183309	chr8	144718183	144735900	ZNF623	protein_coding	KNOWN	ENSG00000183309.7	0.44916	2.30126	0.021377	0.19518	Brain_Frontal_Cortex	0.533258	FZ_amplitude	0.556434
ENSG00000225151	chr15	84867600	84898888	AC103965.1	pseudogene	KNOWN	ENSG00000225151.6	0.214569	2.30115	0.021383	0.093244	Brain_Cortex	0.573892	FZ_amplitude	0.556434
ENSG00000131023	chr6	149979289	150039392	LATS1	protein_coding	KNOWN	ENSG00000131023.8	0.806656	2.30005	0.0214452	0.350712	Brain_Cortex	0.573892	FZ_amplitude	0.556434
ENSG00000273061	chr9	4676600	4679502	RP11-6J24.6	lincRNA	NOVEL	ENSG00000273061.1	-0.587955	-2.29929	0.0214887	0.255712	Brain_Cortex	0.573892	FZ_amplitude	0.556434
ENSG00000205583	chr7	74988448	75024657	STAG3L1	pseudogene	KNOWN	ENSG00000205583.9	-0.315431	-2.29885	0.0215132	0.137212	Brain_Frontal_Cortex	0.533258	FZ_amplitude	0.556434
ENSG00000231259	chr2	87257800	87303536	AC125232.1	pseudogene	KNOWN	ENSG00000231259.3	-0.399548	-2.2976	0.0215846	0.173898	Brain_Frontal_Cortex	0.533258	FZ_amplitude	0.556434
ENSG00000115977	chr2	69688532	69901481	AAK1	protein_coding	KNOWN	ENSG00000115977.14	0.409859	2.29658	0.0216429	0.178465	Brain_Frontal_Cortex	0.533258	FZ_amplitude	0.556434
ENSG00000111666	chr12	102090725	102137918	CHPT1	protein_coding	KNOWN	ENSG00000111666.6	-0.283609	-2.29497	0.0217348	0.123579	Brain_Cortex	0.573892	FZ_amplitude	0.556434
ENSG00000258859	chr14	87819414	88039366	RP11-594C13.1	lincRNA	NOVEL	ENSG00000258859.1	-0.674371	-2.29216	0.0218963	0.294207	Brain_Cortex	0.573892	FZ_amplitude	0.556434
ENSG00000169432	chr2	167051695	167232503	SCN9A	protein_coding	KNOWN	ENSG00000169432.10	-0.418035	-2.29096	0.0219658	0.182471	Brain_Cortex	0.573892	FZ_amplitude	0.556434
ENSG00000134324	chr2	11817721	11967535	LPIN1	protein_coding	KNOWN	ENSG00000134324.7	0.683667	2.29058	0.0219875	0.298468	Brain_Frontal_Cortex	0.534838	FZ_amplitude	0.556434
ENSG00000070182	chr14	65213002	65346601	SPTB	protein_coding	KNOWN	ENSG00000070182.13	-0.501873	-2.28959	0.022045	0.219197	Brain_Cortex	0.573892	FZ_amplitude	0.556434
ENSG00000100418	chr22	41994032	42017100	DESI1	protein_coding	KNOWN	ENSG00000100418.7	0.722552	2.28872	0.0220957	0.315702	Brain_Frontal_Cortex	0.534838	FZ_amplitude	0.556434
ENSG00000078304	chr14	102228135	102394326	PPP2R5C	protein_coding	KNOWN	ENSG00000078304.15	0.668895	2.28622	0.0222414	0.292577	Brain_Cortex	0.573892	FZ_amplitude	0.556434
ENSG00000145284	chr4	83550692	83720010	SCD5	protein_coding	KNOWN	ENSG00000145284.7	0.467396	2.28523	0.0222994	0.204529	Brain_Frontal_Cortex	0.534838	FZ_amplitude	0.556434
ENSG00000102837	chr13	53602894	53626192	OLFM4	protein_coding	KNOWN	ENSG00000102837.6	0.514746	2.28518	0.0223022	0.225254	Brain_Cortex	0.573892	FZ_amplitude	0.556434
ENSG00000165794	chr14	21467414	21470030	SLC39A2	protein_coding	KNOWN	ENSG00000165794.5	0.566291	2.28505	0.02231	0.247825	Brain_Frontal_Cortex	0.534838	FZ_amplitude	0.556434
ENSG00000145242	chr4	66185281	66536213	EPHA5	protein_coding	KNOWN	ENSG00000145242.9	-0.76508	-2.28326	0.0224153	0.335083	Brain_Cortex	0.573892	FZ_amplitude	0.556434
ENSG00000136243	chr7	23221446	23240630	NUPL2	protein_coding	KNOWN	ENSG00000136243.12	-0.339563	-2.28244	0.0224636	0.148772	Brain_Cortex	0.573892	FZ_amplitude	0.556434
ENSG00000141295	chr17	45915058	45918699	SCRN2	protein_coding	KNOWN	ENSG00000141295.9	-0.48655	-2.28184	0.0224987	0.213227	Brain_Frontal_Cortex	0.535741	FZ_amplitude	0.556434
ENSG00000174177	chr16	88772871	88781794	CTU2	protein_coding	KNOWN	ENSG00000174177.8	0.76762	2.27626	0.0228304	0.337229	Brain_Cortex	0.574614	FZ_amplitude	0.561027
ENSG00000228541	chr2	62690262	62691205	AC093159.1	lincRNA	NOVEL	ENSG00000228541.1	-0.233586	-2.27539	0.0228824	0.102658	Brain_Frontal_Cortex	0.535835	FZ_amplitude	0.561027
ENSG00000139187	chr12	9102640	9163356	KLRG1	protein_coding	KNOWN	ENSG00000139187.5	0.359605	2.27422	0.0229529	0.158122	Brain_Cortex	0.574614	FZ_amplitude	0.561027
ENSG00000271738	chr10	82194765	82196869	RP11-137H2.6	lincRNA	NOVEL	ENSG00000271738.1	-0.372128	-2.27271	0.0230435	0.163737	Brain_Frontal_Cortex	0.535835	FZ_amplitude	0.561027
ENSG00000171298	chr17	78075355	78093678	GAA	protein_coding	KNOWN	ENSG00000171298.8	0.585237	2.27091	0.0231522	0.25771	Brain_Frontal_Cortex	0.535835	FZ_amplitude	0.561027
ENSG00000260838	chr8	73859385	73862680	RP11-531A24.3	lincRNA	NOVEL	ENSG00000260838.2	-0.712272	-2.27079	0.0231599	0.313668	Brain_Frontal_Cortex	0.535835	FZ_amplitude	0.561027
ENSG00000183793	chr16	15457516	15474904	NPIPA5	protein_coding	NOVEL	ENSG00000183793.9	-0.252563	-2.2697	0.0232257	0.111276	Brain_Cortex	0.574614	FZ_amplitude	0.561027
ENSG00000175206	chr1	11905766	11908402	NPPA	protein_coding	KNOWN	ENSG00000175206.6	-0.697705	-2.26917	0.0232578	0.307471	Brain_Frontal_Cortex	0.535835	FZ_amplitude	0.561027
ENSG00000132122	chr1	48761044	48937845	SPATA6	protein_coding	KNOWN	ENSG00000132122.7	0.503523	2.2676	0.0233538	0.222052	Brain_Cortex	0.574614	FZ_amplitude	0.561027
ENSG00000157542	chr21	38979678	39288749	KCNJ6	protein_coding	KNOWN	ENSG00000157542.8	0.651665	2.26582	0.0234626	0.287607	Brain_Frontal_Cortex	0.537068	FZ_amplitude	0.561027
ENSG00000175920	chr4	3465033	3503200	DOK7	protein_coding	KNOWN	ENSG00000175920.11	-0.853022	-2.26297	0.0236375	0.376948	Brain_Cortex	0.574614	FZ_amplitude	0.561027
ENSG00000231007	chr9	89626567	89628066	CDC20P1	pseudogene	KNOWN	ENSG00000231007.4	0.377116	2.25878	0.0238974	0.166956	Brain_Frontal_Cortex	0.541803	FZ_amplitude	0.561027
ENSG00000228050	chr22	22577580	22578959	TOP3BP1	pseudogene	KNOWN	ENSG00000228050.1	0.284379	2.25627	0.0240539	0.12604	Brain_Cortex	0.574614	FZ_amplitude	0.561027
ENSG00000164346	chr5	74062817	74072737	NSA2	protein_coding	KNOWN	ENSG00000164346.5	0.204682	2.25625	0.0240553	0.0907178	Brain_Frontal_Cortex	0.541803	FZ_amplitude	0.561027
ENSG00000270127	chr15	101087972	101090358	RP11-526I2.5	lincRNA	NOVEL	ENSG00000270127.1	-0.219822	-2.25472	0.0241507	0.0974941	Brain_Cortex	0.574614	FZ_amplitude	0.561027
ENSG00000245832	chr11	81590893	82429124	RP11-179A16.1	lincRNA	NOVEL	ENSG00000245832.2	-0.585546	-2.25466	0.0241546	0.259704	Brain_Cortex	0.574614	FZ_amplitude	0.561027
ENSG00000177692	chr21	34860497	34864027	DNAJC28	protein_coding	KNOWN	ENSG00000177692.7	-0.473842	-2.25324	0.0242442	0.210294	Brain_Cortex	0.574614	FZ_amplitude	0.561027
ENSG00000109107	chr17	26900133	26904282	ALDOC	protein_coding	KNOWN	ENSG00000109107.9	-0.871449	-2.25237	0.0242987	0.386903	Brain_Frontal_Cortex	0.541803	FZ_amplitude	0.561027
ENSG00000108960	chr17	53469974	53499353	MMD	protein_coding	KNOWN	ENSG00000108960.3	0.596241	2.25064	0.0244086	0.264921	Brain_Cortex	0.574614	FZ_amplitude	0.561027
ENSG00000112981	chr5	137450866	137475132	NME5	protein_coding	KNOWN	ENSG00000112981.3	-0.541559	-2.24974	0.0244654	0.240721	Brain_Frontal_Cortex	0.541803	FZ_amplitude	0.561027
ENSG00000260306	chr16	21805416	21807080	RP11-645C24.5	lincRNA	NOVEL	ENSG00000260306.1	0.426103	2.24912	0.024505	0.189453	Brain_Cortex	0.574614	FZ_amplitude	0.561027
ENSG00000127952	chr7	75625656	75677322	STYXL1	protein_coding	KNOWN	ENSG00000127952.12	-0.240306	-2.24893	0.0245168	0.106854	Brain_Cortex	0.574614	FZ_amplitude	0.561027
ENSG00000232956	chr7	45022622	45026560	SNHG15	lincRNA	KNOWN	ENSG00000232956.4	0.94041	2.24893	0.0245168	0.418159	Brain_Cortex	0.574614	FZ_amplitude	0.561027
ENSG00000205106	chr11	45792983	45793909	CTD-2210P24.4	protein_coding	PUTATIVE	ENSG00000205106.2	-0.432687	-2.24798	0.0245773	0.192478	Brain_Frontal_Cortex	0.541803	FZ_amplitude	0.561027
ENSG00000204001	chr9	139648838	139652678	LCN8	protein_coding	KNOWN	ENSG00000204001.5	0.590334	2.24622	0.0246896	0.262812	Brain_Cortex	0.574614	FZ_amplitude	0.561027
ENSG00000272894	chr7	7592093	7606627	RP5-1159O4.1	lincRNA	NOVEL	ENSG00000272894.1	0.508201	2.24537	0.0247442	0.226333	Brain_Cortex	0.574614	FZ_amplitude	0.561027
ENSG00000023228	chr2	206979541	207024327	NDUFS1	protein_coding	KNOWN	ENSG00000023228.9	-0.355304	-2.24317	0.024886	0.158394	Brain_Cortex	0.574614	FZ_amplitude	0.561027
ENSG00000132522	chr17	7214643	7218883	GPS2	protein_coding	KNOWN	ENSG00000132522.11	-0.865244	-2.24311	0.0248895	0.385734	Brain_Frontal_Cortex	0.541803	FZ_amplitude	0.561027
ENSG00000144115	chr2	88469835	88486146	THNSL2	protein_coding	KNOWN	ENSG00000144115.12	0.19553	2.24273	0.0249144	0.0871842	Brain_Cortex	0.574614	FZ_amplitude	0.561027
ENSG00000146243	chr6	79577189	79656157	IRAK1BP1	protein_coding	NOVEL	ENSG00000146243.9	-0.485104	-2.24062	0.0250507	0.216504	Brain_Frontal_Cortex	0.541803	FZ_amplitude	0.561027
ENSG00000169299	chr4	37828255	37864558	PGM2	protein_coding	KNOWN	ENSG00000169299.9	0.362643	2.23958	0.025118	0.161924	Brain_Cortex	0.574614	FZ_amplitude	0.561027
ENSG00000261738	chr18	5748818	5876327	RP11-945C19.1	lincRNA	NOVEL	ENSG00000261738.2	-0.384288	-2.23887	0.0251642	0.171644	Brain_Frontal_Cortex	0.541803	FZ_amplitude	0.561027
ENSG00000108352	chr17	38333263	38351908	RAPGEFL1	protein_coding	KNOWN	ENSG00000108352.7	-0.758567	-2.23881	0.0251683	0.338826	Brain_Cortex	0.574614	FZ_amplitude	0.561027
ENSG00000227113	chr7	64535401	64539158	RP11-460N20.4	pseudogene	KNOWN	ENSG00000227113.2	-0.398365	-2.23879	0.0251695	0.177938	Brain_Cortex	0.574614	FZ_amplitude	0.561027
ENSG00000259205	chr15	101093734	101099159	PRKXP1	pseudogene	KNOWN	ENSG00000259205.2	-0.212917	-2.23849	0.025189	0.0951161	Brain_Frontal_Cortex	0.541803	FZ_amplitude	0.561027
ENSG00000138286	chr10	74927924	75004262	FAM149B1	protein_coding	KNOWN	ENSG00000138286.10	-0.390263	-2.23519	0.0254047	0.174599	Brain_Frontal_Cortex	0.541803	FZ_amplitude	0.561575
ENSG00000205746	chr16	18428257	18488396	RP11-1212A22.1	pseudogene	KNOWN	ENSG00000205746.5	3.78857	2.23379	0.025497	1.69603	Brain_Cortex	0.577441	FZ_amplitude	0.561575
ENSG00000161551	chr19	52359055	52394203	ZNF577	protein_coding	KNOWN	ENSG00000161551.8	-0.208384	-2.23243	0.0255863	0.0933437	Brain_Frontal_Cortex	0.541803	FZ_amplitude	0.561575
ENSG00000250261	chr22	20941783	20946505	AC007050.18	pseudogene	KNOWN	ENSG00000250261.1	-0.522045	-2.23153	0.0256462	0.233941	Brain_Frontal_Cortex	0.541803	FZ_amplitude	0.561575
ENSG00000160282	chr21	47556176	47575481	FTCD	protein_coding	KNOWN	ENSG00000160282.9	-0.251269	-2.22914	0.0258048	0.11272	Brain_Frontal_Cortex	0.541803	FZ_amplitude	0.561575
ENSG00000141456	chr17	4574679	4607632	PELP1	protein_coding	KNOWN	ENSG00000141456.10	-0.993522	-2.22895	0.0258169	0.445735	Brain_Cortex	0.577441	FZ_amplitude	0.561575
ENSG00000106565	chr7	150488373	150498448	TMEM176B	protein_coding	KNOWN	ENSG00000106565.13	0.429836	2.22844	0.0258513	0.192886	Brain_Frontal_Cortex	0.541803	FZ_amplitude	0.561575
ENSG00000099977	chr22	24313554	24322660	DDT	protein_coding	KNOWN	ENSG00000099977.9	-0.609721	-2.22751	0.0259129	0.273723	Brain_Cortex	0.577441	FZ_amplitude	0.561575
ENSG00000205035	chr11	49580098	49831971	RP11-707M1.1	pseudogene	KNOWN	ENSG00000205035.4	-0.24927	-2.22681	0.0259601	0.111941	Brain_Frontal_Cortex	0.541803	FZ_amplitude	0.561575
ENSG00000176809	chr17	62850430	62915598	LRRC37A3	protein_coding	KNOWN	ENSG00000176809.6	2.18796	2.22649	0.0259812	0.982694	Brain_Cortex	0.577441	FZ_amplitude	0.561575
ENSG00000171130	chr7	149570057	149577784	ATP6V0E2	protein_coding	KNOWN	ENSG00000171130.13	0.377875	2.22619	0.0260015	0.169741	Brain_Cortex	0.577441	FZ_amplitude	0.561575
ENSG00000254851	chr11	117006244	117009298	RP11-109L13.1	pseudogene	KNOWN	ENSG00000254851.1	0.269145	2.22465	0.0261047	0.120983	Brain_Cortex	0.577441	FZ_amplitude	0.562256
ENSG00000160695	chr11	118938403	118952688	VPS11	protein_coding	KNOWN	ENSG00000160695.10	-0.30143	-2.2222	0.0262697	0.135645	Brain_Cortex	0.577441	FZ_amplitude	0.564258
ENSG00000228634	chr1	32398621	32399576	RP4-534N18.2	lincRNA	NOVEL	ENSG00000228634.1	-0.684315	-2.22072	0.0263696	0.308149	Brain_Cortex	0.577441	FZ_amplitude	0.564857
ENSG00000204179	chr10	46549955	46641045	PTPN20A	protein_coding	KNOWN	ENSG00000204179.6	-0.629122	-2.21859	0.0265145	0.283568	Brain_Frontal_Cortex	0.547092	FZ_amplitude	0.565246
ENSG00000185324	chr16	89747145	89762772	CDK10	protein_coding	KNOWN	ENSG00000185324.17	0.569184	2.21744	0.0265929	0.256685	Brain_Frontal_Cortex	0.547092	FZ_amplitude	0.565246
ENSG00000213402	chr11	67202981	67205538	PTPRCAP	protein_coding	KNOWN	ENSG00000213402.2	-0.266945	-2.21693	0.026628	0.120412	Brain_Cortex	0.579581	FZ_amplitude	0.565246
ENSG00000171130	chr7	149570057	149577784	ATP6V0E2	protein_coding	KNOWN	ENSG00000171130.13	0.260527	2.21622	0.0266761	0.117555	Brain_Frontal_Cortex	0.547092	FZ_amplitude	0.565246
ENSG00000180817	chr10	71962586	71993667	PPA1	protein_coding	KNOWN	ENSG00000180817.7	-0.642555	-2.21393	0.0268333	0.290232	Brain_Cortex	0.579581	FZ_amplitude	0.566344
ENSG00000168397	chr2	242576628	242613272	ATG4B	protein_coding	KNOWN	ENSG00000168397.12	0.485631	2.21337	0.0268725	0.219409	Brain_Cortex	0.579581	FZ_amplitude	0.566344
ENSG00000136883	chr9	116848406	116861507	KIF12	protein_coding	KNOWN	ENSG00000136883.8	-0.461405	-2.20912	0.0271662	0.208863	Brain_Cortex	0.580195	FZ_amplitude	0.569696
ENSG00000078295	chr5	7396321	7830194	ADCY2	protein_coding	KNOWN	ENSG00000078295.11	-0.673219	-2.20867	0.0271979	0.304808	Brain_Frontal_Cortex	0.54942	FZ_amplitude	0.569696
ENSG00000197019	chr19	40927499	40931932	SERTAD1	protein_coding	KNOWN	ENSG00000197019.4	0.555223	2.20792	0.0272495	0.251468	Brain_Frontal_Cortex	0.54942	FZ_amplitude	0.569696
ENSG00000272347	chr5	1005154	1006738	RP11-43F13.4	lincRNA	NOVEL	ENSG00000272347.1	-1.24665	-2.20594	0.0273881	0.565132	Brain_Frontal_Cortex	0.54942	FZ_amplitude	0.569992
ENSG00000166595	chr16	66965959	66968326	FAM96B	protein_coding	KNOWN	ENSG00000166595.7	0.740882	2.20564	0.027409	0.335903	Brain_Frontal_Cortex	0.54942	FZ_amplitude	0.569992
ENSG00000205853	chr22	32755893	32778039	RFPL3S	protein_coding	KNOWN	ENSG00000205853.6	0.355869	2.20387	0.0275337	0.161475	Brain_Cortex	0.580195	FZ_amplitude	0.570797
ENSG00000138472	chr3	108626639	108672742	GUCA1C	protein_coding	KNOWN	ENSG00000138472.6	0.25682	2.20302	0.0275934	0.116576	Brain_Frontal_Cortex	0.550007	FZ_amplitude	0.570797
ENSG00000108176	chr10	69556427	69597924	DNAJC12	protein_coding	KNOWN	ENSG00000108176.10	0.978982	2.19797	0.027951	0.445402	Brain_Cortex	0.580195	FZ_amplitude	0.572741
ENSG00000240038	chr1	104096437	104122156	AMY2B	protein_coding	KNOWN	ENSG00000240038.2	0.349481	2.19781	0.0279627	0.159013	Brain_Cortex	0.580195	FZ_amplitude	0.572741
ENSG00000215440	chr20	57264187	57294294	NPEPL1	protein_coding	KNOWN	ENSG00000215440.7	-0.304861	-2.19544	0.0281323	0.138861	Brain_Cortex	0.580195	FZ_amplitude	0.572741
ENSG00000104825	chr19	39390340	39399533	NFKBIB	protein_coding	KNOWN	ENSG00000104825.12	0.417135	2.19535	0.0281384	0.190008	Brain_Cortex	0.580195	FZ_amplitude	0.572741
ENSG00000271889	chr2	61378568	61389240	RP11-493E12.1	lincRNA	NOVEL	ENSG00000271889.1	0.458925	2.19518	0.0281506	0.20906	Brain_Cortex	0.580195	FZ_amplitude	0.572741
ENSG00000271738	chr10	82194765	82196869	RP11-137H2.6	lincRNA	NOVEL	ENSG00000271738.1	-0.300669	-2.19411	0.0282278	0.137035	Brain_Cortex	0.580195	FZ_amplitude	0.572741
ENSG00000225206	chr1	98453556	98515419	MIR137HG	lincRNA	KNOWN	ENSG00000225206.4	-0.518507	-2.19199	0.0283799	0.236546	Brain_Cortex	0.580195	FZ_amplitude	0.572741
ENSG00000256673	chr12	9550951	9567447	RP11-599J14.2	pseudogene	KNOWN	ENSG00000256673.1	0.511719	2.18985	0.028535	0.233678	Brain_Frontal_Cortex	0.552265	FZ_amplitude	0.572741
ENSG00000105186	chr19	33087913	33167503	ANKRD27	protein_coding	KNOWN	ENSG00000105186.10	-0.444771	-2.18895	0.0286006	0.203189	Brain_Frontal_Cortex	0.552265	FZ_amplitude	0.572741
ENSG00000119632	chr14	94594116	94596590	IFI27L2	protein_coding	KNOWN	ENSG00000119632.3	0.556167	2.18725	0.0287246	0.254277	Brain_Cortex	0.580195	FZ_amplitude	0.572741
ENSG00000144048	chr2	73989311	74007284	DUSP11	protein_coding	KNOWN	ENSG00000144048.6	-0.490452	-2.18686	0.0287529	0.224272	Brain_Cortex	0.580195	FZ_amplitude	0.572741
ENSG00000186326	chr19	33166313	33169206	RGS9BP	protein_coding	KNOWN	ENSG00000186326.3	-1.32056	-2.18496	0.028892	0.604389	Brain_Frontal_Cortex	0.552265	FZ_amplitude	0.572741
ENSG00000167754	chr19	51446559	51456349	KLK5	protein_coding	KNOWN	ENSG00000167754.8	0.406832	2.18483	0.0289011	0.186207	Brain_Frontal_Cortex	0.552265	FZ_amplitude	0.572741
ENSG00000256269	chr11	118955576	118964259	HMBS	protein_coding	KNOWN	ENSG00000256269.2	0.994721	2.184	0.028962	0.455458	Brain_Frontal_Cortex	0.552265	FZ_amplitude	0.572741
ENSG00000184743	chr11	63391559	63439393	ATL3	protein_coding	KNOWN	ENSG00000184743.8	-1.41698	-2.18289	0.0290441	0.649131	Brain_Frontal_Cortex	0.552265	FZ_amplitude	0.572741
ENSG00000262873	chr17	78991769	78993811	CTD-2561B21.11	lincRNA	NOVEL	ENSG00000262873.1	0.482535	2.18223	0.0290925	0.22112	Brain_Cortex	0.580195	FZ_amplitude	0.572741
ENSG00000069424	chr1	6051526	6161253	KCNAB2	protein_coding	KNOWN	ENSG00000069424.10	-1.09834	-2.18046	0.0292237	0.503721	Brain_Frontal_Cortex	0.552265	FZ_amplitude	0.572741
ENSG00000124713	chr6	42928496	42931618	GNMT	protein_coding	KNOWN	ENSG00000124713.5	-0.221606	-2.17987	0.0292669	0.10166	Brain_Frontal_Cortex	0.552265	FZ_amplitude	0.572741
ENSG00000133056	chr1	204391756	204463852	PIK3C2B	protein_coding	KNOWN	ENSG00000133056.9	0.415792	2.17924	0.029314	0.190797	Brain_Frontal_Cortex	0.552265	FZ_amplitude	0.572741
ENSG00000125618	chr2	113973574	114036527	PAX8	protein_coding	KNOWN	ENSG00000125618.12	-0.274699	-2.17759	0.0294367	0.126148	Brain_Cortex	0.580195	FZ_amplitude	0.572741
ENSG00000100554	chr14	67761088	67826982	ATP6V1D	protein_coding	KNOWN	ENSG00000100554.7	-0.665823	-2.17704	0.0294778	0.305839	Brain_Frontal_Cortex	0.552265	FZ_amplitude	0.572741
ENSG00000188282	chr2	218899683	218955304	RUFY4	protein_coding	KNOWN	ENSG00000188282.8	0.495292	2.17651	0.0295168	0.227562	Brain_Frontal_Cortex	0.552265	FZ_amplitude	0.572741
ENSG00000196074	chr20	58438618	58508710	SYCP2	protein_coding	KNOWN	ENSG00000196074.8	-0.822186	-2.17556	0.0295884	0.37792	Brain_Cortex	0.580195	FZ_amplitude	0.572741
ENSG00000232450	chr1	114241506	114242253	RP4-730K3.3	pseudogene	KNOWN	ENSG00000232450.1	0.393428	2.17326	0.0297611	0.181031	Brain_Cortex	0.580195	FZ_amplitude	0.572741
ENSG00000128408	chr22	45809572	45828376	RIBC2	protein_coding	KNOWN	ENSG00000128408.7	-0.41207	-2.17303	0.0297781	0.189629	Brain_Cortex	0.580195	FZ_amplitude	0.572741
ENSG00000128311	chr22	37406900	37415681	TST	protein_coding	KNOWN	ENSG00000128311.9	-0.902472	-2.17171	0.0298775	0.415558	Brain_Frontal_Cortex	0.552265	FZ_amplitude	0.572741
ENSG00000256269	chr11	118955576	118964259	HMBS	protein_coding	KNOWN	ENSG00000256269.2	0.533801	2.17135	0.0299045	0.245838	Brain_Cortex	0.580195	FZ_amplitude	0.572741
ENSG00000213246	chr17	56422539	56430454	SUPT4H1	protein_coding	KNOWN	ENSG00000213246.2	0.64014	2.17091	0.029938	0.294872	Brain_Frontal_Cortex	0.552265	FZ_amplitude	0.572741
ENSG00000166928	chr11	60146003	60185161	MS4A14	protein_coding	KNOWN	ENSG00000166928.6	-0.655939	-2.17062	0.02996	0.30219	Brain_Cortex	0.580195	FZ_amplitude	0.572741
ENSG00000213523	chr5	139916925	139937895	SRA1	protein_coding	KNOWN	ENSG00000213523.5	-0.371183	-2.17012	0.029998	0.171043	Brain_Frontal_Cortex	0.552265	FZ_amplitude	0.572741
ENSG00000198478	chr6	80341000	80413372	SH3BGRL2	protein_coding	KNOWN	ENSG00000198478.6	-0.531247	-2.16954	0.0300415	0.244866	Brain_Frontal_Cortex	0.552265	FZ_amplitude	0.572741
ENSG00000263470	chr17	63096930	63107176	RP11-160O5.1	lincRNA	NOVEL	ENSG00000263470.1	1.02702	2.16723	0.0302176	0.473889	Brain_Cortex	0.580195	FZ_amplitude	0.572741
ENSG00000006042	chr17	31254928	31272124	TMEM98	protein_coding	KNOWN	ENSG00000006042.7	0.349183	2.16619	0.0302965	0.161197	Brain_Cortex	0.580195	FZ_amplitude	0.572741
ENSG00000042286	chr10	71857979	71892690	AIFM2	protein_coding	KNOWN	ENSG00000042286.10	0.320997	2.1653	0.0303648	0.148246	Brain_Cortex	0.580195	FZ_amplitude	0.572741
ENSG00000120913	chr8	22435792	22455538	PDLIM2	protein_coding	KNOWN	ENSG00000120913.19	-0.470899	-2.16514	0.0303772	0.217492	Brain_Frontal_Cortex	0.555559	FZ_amplitude	0.572741
ENSG00000269190	chr19	39432044	39466550	FBXO17	protein_coding	KNOWN	ENSG00000269190.1	0.397871	2.16203	0.0306155	0.184026	Brain_Frontal_Cortex	0.557045	FZ_amplitude	0.572741
ENSG00000230563	chr20	5451853	5455828	RP5-828H9.1	lincRNA	NOVEL	ENSG00000230563.2	0.581221	2.16188	0.0306271	0.268849	Brain_Cortex	0.580195	FZ_amplitude	0.572741
ENSG00000250345	chr4	144681552	144683246	RP11-780M14.1	pseudogene	KNOWN	ENSG00000250345.2	0.560892	2.16175	0.0306375	0.259462	Brain_Cortex	0.580195	FZ_amplitude	0.572741
ENSG00000170523	chr12	52708085	52715182	KRT83	protein_coding	KNOWN	ENSG00000170523.3	-0.231423	-2.16092	0.0307018	0.107095	Brain_Cortex	0.580195	FZ_amplitude	0.572741
ENSG00000127511	chr19	16940211	16991164	SIN3B	protein_coding	KNOWN	ENSG00000127511.5	0.398058	2.16077	0.0307128	0.18422	Brain_Cortex	0.580195	FZ_amplitude	0.572741
ENSG00000111671	chr12	6980099	6998522	SPSB2	protein_coding	KNOWN	ENSG00000111671.5	0.210752	2.15819	0.0309134	0.0976525	Brain_Frontal_Cortex	0.559596	FZ_amplitude	0.572741
ENSG00000122417	chr1	86814344	86862023	ODF2L	protein_coding	KNOWN	ENSG00000122417.11	0.439234	2.15804	0.030925	0.203534	Brain_Cortex	0.580195	FZ_amplitude	0.572741
ENSG00000145743	chr5	107194736	107717799	FBXL17	protein_coding	KNOWN	ENSG00000145743.11	0.482414	2.15558	0.0311162	0.223797	Brain_Frontal_Cortex	0.560408	FZ_amplitude	0.572741
ENSG00000173391	chr12	10310902	10324737	OLR1	protein_coding	KNOWN	ENSG00000173391.4	0.773152	2.15447	0.0312034	0.35886	Brain_Cortex	0.580195	FZ_amplitude	0.572741
ENSG00000113312	chr5	159436120	159492550	TTC1	protein_coding	KNOWN	ENSG00000113312.6	1.33097	2.15323	0.0313003	0.618128	Brain_Cortex	0.580195	FZ_amplitude	0.572741
ENSG00000099957	chr22	21364097	21383119	P2RX6	protein_coding	KNOWN	ENSG00000099957.12	0.256654	2.15277	0.0313371	0.119221	Brain_Cortex	0.580195	FZ_amplitude	0.572741
ENSG00000248593	chr12	6993846	6994950	DSTNP2	pseudogene	KNOWN	ENSG00000248593.3	0.449012	2.15244	0.0313628	0.208606	Brain_Cortex	0.580195	FZ_amplitude	0.572741
ENSG00000265743	chr17	29291953	29292518	RP11-848P1.3	lincRNA	NOVEL	ENSG00000265743.1	0.478386	2.1521	0.0313896	0.222288	Brain_Cortex	0.580195	FZ_amplitude	0.572741
ENSG00000240399	chr12	48448596	48449374	RP1-228P16.1	pseudogene	KNOWN	ENSG00000240399.1	0.62073	2.15173	0.0314183	0.288479	Brain_Cortex	0.580195	FZ_amplitude	0.572741
ENSG00000249381	chr4	139346677	139358023	LINC00500	lincRNA	NOVEL	ENSG00000249381.1	-0.640756	-2.15156	0.0314322	0.29781	Brain_Frontal_Cortex	0.560465	FZ_amplitude	0.572741
ENSG00000229352	chr2	217664331	217670058	AC007563.3	lincRNA	NOVEL	ENSG00000229352.1	-0.868045	-2.15089	0.0314846	0.403574	Brain_Cortex	0.580195	FZ_amplitude	0.572741
ENSG00000130876	chr19	33699570	33716756	SLC7A10	protein_coding	KNOWN	ENSG00000130876.7	-0.829949	-2.1501	0.0315474	0.386005	Brain_Frontal_Cortex	0.560465	FZ_amplitude	0.572741
ENSG00000229870	chr10	51023142	51023608	RP11-507K13.6	pseudogene	KNOWN	ENSG00000229870.1	-0.518102	-2.14986	0.0315664	0.240994	Brain_Cortex	0.580195	FZ_amplitude	0.572741
ENSG00000185201	chr11	307631	315272	IFITM2	protein_coding	KNOWN	ENSG00000185201.12	0.373109	2.14903	0.0316323	0.173618	Brain_Cortex	0.580195	FZ_amplitude	0.572741
ENSG00000136383	chr15	85359911	85416713	ALPK3	protein_coding	KNOWN	ENSG00000136383.6	0.919902	2.14673	0.0318146	0.428513	Brain_Cortex	0.581056	FZ_amplitude	0.574715
ENSG00000164946	chr9	14734664	14910993	FREM1	protein_coding	KNOWN	ENSG00000164946.15	-0.451688	-2.14456	0.031988	0.21062	Brain_Cortex	0.581749	FZ_amplitude	0.57652
ENSG00000124243	chr20	49411431	49493714	BCAS4	protein_coding	KNOWN	ENSG00000124243.13	-0.239336	-2.14329	0.0320897	0.111668	Brain_Frontal_Cortex	0.560465	FZ_amplitude	0.57682
ENSG00000119888	chr2	47572297	47614740	EPCAM	protein_coding	KNOWN	ENSG00000119888.6	0.294767	2.14249	0.0321542	0.137582	Brain_Frontal_Cortex	0.560465	FZ_amplitude	0.57682
ENSG00000156521	chr10	71897737	71906432	TYSND1	protein_coding	KNOWN	ENSG00000156521.9	-0.566261	-2.13962	0.0323852	0.264655	Brain_Frontal_Cortex	0.560465	FZ_amplitude	0.57682
ENSG00000138381	chr2	190526111	190535557	ASNSD1	protein_coding	KNOWN	ENSG00000138381.5	0.228501	2.13647	0.0326412	0.106953	Brain_Frontal_Cortex	0.560465	FZ_amplitude	0.57682
ENSG00000251372	chr4	139230865	139345498	LINC00499	lincRNA	NOVEL	ENSG00000251372.1	-0.293913	-2.13627	0.0326571	0.137582	Brain_Frontal_Cortex	0.560465	FZ_amplitude	0.57682
ENSG00000259746	chr15	91177957	91178265	CTD-3065B20.1	pseudogene	KNOWN	ENSG00000259746.1	-0.783421	-2.13567	0.0327063	0.366827	Brain_Frontal_Cortex	0.560465	FZ_amplitude	0.57682
ENSG00000258708	chr14	37641093	37643016	SLC25A21-AS1	protein_coding	PUTATIVE	ENSG00000258708.1	-0.663585	-2.13536	0.0327318	0.310761	Brain_Cortex	0.589455	FZ_amplitude	0.57682
ENSG00000225872	chr19	36279778	36288787	AC002398.5	lincRNA	NOVEL	ENSG00000225872.2	-0.298111	-2.13523	0.0327421	0.139615	Brain_Frontal_Cortex	0.560465	FZ_amplitude	0.57682
ENSG00000236209	chr2	75146682	75151973	AC104135.2	lincRNA	NOVEL	ENSG00000236209.1	-0.358643	-2.13446	0.0328053	0.168025	Brain_Frontal_Cortex	0.560465	FZ_amplitude	0.57682
ENSG00000178295	chr2	17935125	17966632	GEN1	protein_coding	KNOWN	ENSG00000178295.10	0.65903	2.13414	0.032831	0.308803	Brain_Cortex	0.589455	FZ_amplitude	0.57682
ENSG00000183426	chr16	15016659	15045915	NPIPA1	protein_coding	KNOWN	ENSG00000183426.11	0.218584	2.13383	0.0328571	0.102437	Brain_Frontal_Cortex	0.560465	FZ_amplitude	0.57682
ENSG00000144724	chr3	61547243	62283288	PTPRG	protein_coding	KNOWN	ENSG00000144724.14	-0.286756	-2.13295	0.0329291	0.134441	Brain_Cortex	0.589455	FZ_amplitude	0.57682
ENSG00000204138	chr1	28696114	28826881	PHACTR4	protein_coding	KNOWN	ENSG00000204138.8	-0.304663	-2.13256	0.0329611	0.142863	Brain_Cortex	0.589455	FZ_amplitude	0.57682
ENSG00000177981	chr12	48541571	48574996	ASB8	protein_coding	KNOWN	ENSG00000177981.6	-0.360034	-2.12993	0.0331773	0.169035	Brain_Cortex	0.590858	FZ_amplitude	0.578532
ENSG00000235979	chr17	19342456	19364308	AC004448.5	lincRNA	NOVEL	ENSG00000235979.4	0.554626	2.12946	0.0332166	0.260454	Brain_Frontal_Cortex	0.560639	FZ_amplitude	0.578532
ENSG00000184949	chr22	38974125	39052634	FAM227A	protein_coding	KNOWN	ENSG00000184949.11	-0.426123	-2.12723	0.0334007	0.200318	Brain_Frontal_Cortex	0.560639	FZ_amplitude	0.578532
ENSG00000244041	chr6	2988201	2991407	LINC01011	lincRNA	NOVEL	ENSG00000244041.3	0.604268	2.12701	0.0334196	0.284094	Brain_Frontal_Cortex	0.560639	FZ_amplitude	0.578532
ENSG00000138376	chr2	215590370	215674428	BARD1	protein_coding	KNOWN	ENSG00000138376.6	-0.730479	-2.1268	0.0334367	0.343464	Brain_Cortex	0.592498	FZ_amplitude	0.578532
ENSG00000198874	chr7	66460160	66704501	TYW1	protein_coding	KNOWN	ENSG00000198874.8	0.234494	2.12549	0.0335454	0.110325	Brain_Cortex	0.592498	FZ_amplitude	0.578532
ENSG00000225151	chr15	84867600	84898888	AC103965.1	pseudogene	KNOWN	ENSG00000225151.6	0.160945	2.12513	0.0335755	0.0757341	Brain_Frontal_Cortex	0.560639	FZ_amplitude	0.578532
ENSG00000216895	chr7	155403925	155437899	AC009403.2	protein_coding	NOVEL	ENSG00000216895.4	0.233953	2.12415	0.0336573	0.110139	Brain_Frontal_Cortex	0.560639	FZ_amplitude	0.578669
ENSG00000245468	chr4	7096298	7105112	RP11-367J11.3	lincRNA	NOVEL	ENSG00000245468.3	-0.321356	-2.12094	0.0339267	0.151516	Brain_Cortex	0.595617	FZ_amplitude	0.582001
ENSG00000117640	chr1	26145131	26159432	MTFR1L	protein_coding	KNOWN	ENSG00000117640.13	1.1845	2.12008	0.0339996	0.558708	Brain_Cortex	0.595617	FZ_amplitude	0.582001
ENSG00000162722	chr1	248020501	248041507	TRIM58	protein_coding	KNOWN	ENSG00000162722.8	-0.349429	-2.11802	0.0341736	0.164979	Brain_Frontal_Cortex	0.561594	FZ_amplitude	0.582872
ENSG00000128408	chr22	45809572	45828376	RIBC2	protein_coding	KNOWN	ENSG00000128408.7	-0.339822	-2.11726	0.0342378	0.160501	Brain_Frontal_Cortex	0.561594	FZ_amplitude	0.582872
ENSG00000223566	chr7	63028121	63045453	TNRC18P2	pseudogene	KNOWN	ENSG00000223566.1	0.891196	2.11641	0.03431	0.421089	Brain_Frontal_Cortex	0.561594	FZ_amplitude	0.582872
ENSG00000111321	chr12	6484211	6500733	LTBR	protein_coding	KNOWN	ENSG00000111321.6	-0.727173	-2.11596	0.0343478	0.34366	Brain_Frontal_Cortex	0.561594	FZ_amplitude	0.582872
ENSG00000137513	chr11	78147007	78285919	NARS2	protein_coding	KNOWN	ENSG00000137513.5	-0.323501	-2.11313	0.0345898	0.153091	Brain_Frontal_Cortex	0.562957	FZ_amplitude	0.585711
ENSG00000160818	chr1	156564279	156571288	GPATCH4	protein_coding	KNOWN	ENSG00000160818.12	0.628157	2.11166	0.0347157	0.297471	Brain_Cortex	0.603433	FZ_amplitude	0.586398
ENSG00000065268	chr19	983174	994569	WDR18	protein_coding	KNOWN	ENSG00000065268.6	0.386015	2.11091	0.03478	0.182866	Brain_Cortex	0.603433	FZ_amplitude	0.586398
ENSG00000132906	chr1	15817327	15853029	CASP9	protein_coding	KNOWN	ENSG00000132906.13	-1.01268	-2.10989	0.0348675	0.479969	Brain_Cortex	0.603433	FZ_amplitude	0.586613
ENSG00000172543	chr11	65647280	65651212	CTSW	protein_coding	KNOWN	ENSG00000172543.3	-0.832021	-2.10535	0.0352609	0.395194	Brain_Cortex	0.60779	FZ_amplitude	0.59196
ENSG00000151704	chr11	128706210	128737268	KCNJ1	protein_coding	KNOWN	ENSG00000151704.11	0.388332	2.10159	0.0355892	0.18478	Brain_Cortex	0.610996	FZ_amplitude	0.595346
ENSG00000128266	chr22	23412540	23467224	GNAZ	protein_coding	KNOWN	ENSG00000128266.7	0.449541	2.1013	0.0356144	0.213934	Brain_Frontal_Cortex	0.576986	FZ_amplitude	0.595346
ENSG00000151364	chr11	77726761	77757237	KCTD14	protein_coding	KNOWN	ENSG00000151364.11	0.593569	2.09886	0.0358293	0.282806	Brain_Cortex	0.612666	FZ_amplitude	0.597663
ENSG00000269165	chr10	52094298	52095876	AC069547.1	protein_coding	KNOWN	ENSG00000269165.1	-0.600623	-2.0943	0.0362335	0.28679	Brain_Frontal_Cortex	0.584348	FZ_amplitude	0.603123
ENSG00000151892	chr10	117816444	118032979	GFRA1	protein_coding	KNOWN	ENSG00000151892.10	0.407174	2.09341	0.036313	0.194503	Brain_Cortex	0.618473	FZ_amplitude	0.603164
ENSG00000143891	chr2	38893052	38968379	GALM	protein_coding	KNOWN	ENSG00000143891.12	0.382585	2.09244	0.0363994	0.182842	Brain_Frontal_Cortex	0.584366	FZ_amplitude	0.603321
ENSG00000260075	chr17	44450221	44564507	NSFP1	pseudogene	KNOWN	ENSG00000260075.1	0.170381	2.08902	0.0367064	0.0815603	Brain_Cortex	0.620726	FZ_amplitude	0.605208
ENSG00000164346	chr5	74062817	74072737	NSA2	protein_coding	KNOWN	ENSG00000164346.5	0.168889	2.08869	0.0367361	0.0808592	Brain_Cortex	0.620726	FZ_amplitude	0.605208
ENSG00000204792	chr2	75145275	75165545	AC104135.3	lincRNA	NOVEL	ENSG00000204792.2	-0.216493	-2.08859	0.0367448	0.103655	Brain_Frontal_Cortex	0.587254	FZ_amplitude	0.605208
ENSG00000244155	chr13	19315870	19316858	CYP4F34P	pseudogene	KNOWN	ENSG00000244155.1	0.41443	2.0871	0.0368791	0.198567	Brain_Cortex	0.620726	FZ_amplitude	0.606148
ENSG00000126001	chr20	34042985	34099804	CEP250	protein_coding	KNOWN	ENSG00000126001.11	-0.221074	-2.08536	0.0370363	0.106012	Brain_Frontal_Cortex	0.587734	FZ_amplitude	0.606462
ENSG00000268340	chr20	34106682	34107108	RP3-477O4.16	lincRNA	NOVEL	ENSG00000268340.1	0.412988	2.08461	0.0371045	0.198113	Brain_Cortex	0.622081	FZ_amplitude	0.606462
ENSG00000226903	chr13	112554299	112555490	LINC00354	lincRNA	NOVEL	ENSG00000226903.1	-0.395845	-2.08433	0.0371303	0.189915	Brain_Frontal_Cortex	0.587734	FZ_amplitude	0.606462
ENSG00000154768	chr17	34087916	34092098	C17orf50	protein_coding	KNOWN	ENSG00000154768.4	0.748808	2.08254	0.0372931	0.359565	Brain_Cortex	0.622809	FZ_amplitude	0.607679
ENSG00000127022	chr5	179105629	179157926	CANX	protein_coding	KNOWN	ENSG00000127022.10	-0.425828	-2.0817	0.0373696	0.204558	Brain_Frontal_Cortex	0.587734	FZ_amplitude	0.607679
ENSG00000226995	chr20	5407541	5451740	LINC00658	lincRNA	NOVEL	ENSG00000226995.3	0.45863	2.08096	0.0374374	0.220393	Brain_Frontal_Cortex	0.587734	FZ_amplitude	0.607679
ENSG00000132554	chr8	100973164	101143496	RGS22	protein_coding	KNOWN	ENSG00000132554.15	0.356818	2.07622	0.0378734	0.171859	Brain_Frontal_Cortex	0.590353	FZ_amplitude	0.61011
ENSG00000242294	chr7	99933702	99949523	STAG3L5P	pseudogene	KNOWN	ENSG00000242294.2	-0.247661	-2.0758	0.0379125	0.119309	Brain_Cortex	0.626258	FZ_amplitude	0.61011
ENSG00000227986	chr7	63815456	63816577	TRIM60P18	pseudogene	KNOWN	ENSG00000227986.1	0.613977	2.0757	0.0379213	0.295792	Brain_Cortex	0.626258	FZ_amplitude	0.61011
ENSG00000233910	chr1	41059305	41060025	GTF2F2P2	pseudogene	KNOWN	ENSG00000233910.1	-1.62117	-2.07357	0.038119	0.781822	Brain_Cortex	0.626258	FZ_amplitude	0.61011
ENSG00000263753	chr18	5232875	5246507	LINC00667	lincRNA	NOVEL	ENSG00000263753.2	-0.206938	-2.07289	0.0381823	0.0998305	Brain_Cortex	0.626258	FZ_amplitude	0.61011
ENSG00000213523	chr5	139916925	139937895	SRA1	protein_coding	KNOWN	ENSG00000213523.5	-0.420961	-2.07157	0.0383058	0.203209	Brain_Cortex	0.626258	FZ_amplitude	0.61011
ENSG00000079332	chr10	71907045	71930279	SAR1A	protein_coding	KNOWN	ENSG00000079332.10	-0.665385	-2.07087	0.0383709	0.321307	Brain_Frontal_Cortex	0.590353	FZ_amplitude	0.61011
ENSG00000105072	chr19	16607122	16632163	C19orf44	protein_coding	KNOWN	ENSG00000105072.4	-0.523089	-2.07085	0.0383732	0.252597	Brain_Frontal_Cortex	0.590353	FZ_amplitude	0.61011
ENSG00000239556	chr7	44024593	44029806	AC004951.5	pseudogene	KNOWN	ENSG00000239556.2	0.2919	2.07063	0.0383935	0.140972	Brain_Frontal_Cortex	0.590353	FZ_amplitude	0.61011
ENSG00000268266	chr19	57989017	57994364	AC003005.2	lincRNA	NOVEL	ENSG00000268266.1	0.36067	2.07017	0.0384362	0.174222	Brain_Frontal_Cortex	0.590353	FZ_amplitude	0.61011
ENSG00000243199	chr4	66439177	66440046	RP11-408P14.1	pseudogene	KNOWN	ENSG00000243199.1	0.654583	2.06997	0.0384547	0.316228	Brain_Cortex	0.626258	FZ_amplitude	0.61011
ENSG00000230303	chr9	88400637	88408395	RP11-213G2.2	lincRNA	NOVEL	ENSG00000230303.1	-0.633773	-2.06927	0.038521	0.306279	Brain_Cortex	0.626258	FZ_amplitude	0.61011
ENSG00000137513	chr11	78147007	78285919	NARS2	protein_coding	KNOWN	ENSG00000137513.5	-0.25837	-2.06619	0.038811	0.125047	Brain_Cortex	0.627213	FZ_amplitude	0.611961
ENSG00000273443	chr1	997588	998668	RP11-54O7.18	lincRNA	NOVEL	ENSG00000273443.1	-0.866936	-2.06558	0.0388677	0.419705	Brain_Frontal_Cortex	0.592515	FZ_amplitude	0.611961
ENSG00000131981	chr14	55590828	55612126	LGALS3	protein_coding	KNOWN	ENSG00000131981.11	-0.513843	-2.06554	0.038872	0.248769	Brain_Cortex	0.627213	FZ_amplitude	0.611961
ENSG00000272361	chr7	16633253	16633849	GS1-166A23.2	lincRNA	NOVEL	ENSG00000272361.1	-0.549377	-2.06347	0.039068	0.266239	Brain_Frontal_Cortex	0.592515	FZ_amplitude	0.613814
ENSG00000187848	chr12	133195366	133198972	P2RX2	protein_coding	KNOWN	ENSG00000187848.8	-0.281018	-2.06251	0.039159	0.13625	Brain_Cortex	0.629478	FZ_amplitude	0.614014
ENSG00000251188	chr4	262771	263320	RP11-478C6.6	pseudogene	KNOWN	ENSG00000251188.1	-0.273708	-2.06012	0.0393866	0.13286	Brain_Frontal_Cortex	0.592515	FZ_amplitude	0.61445
ENSG00000215630	chr5	70435716	70585611	GUSBP9	pseudogene	KNOWN	ENSG00000215630.5	-0.382855	-2.06007	0.039392	0.185846	Brain_Cortex	0.630861	FZ_amplitude	0.61445
ENSG00000166847	chr16	23652713	23681195	DCTN5	protein_coding	KNOWN	ENSG00000166847.5	-0.422827	-2.05975	0.039422	0.20528	Brain_Frontal_Cortex	0.592515	FZ_amplitude	0.61445
ENSG00000236511	chr9	3181589	3198517	RP11-32F11.2	lincRNA	NOVEL	ENSG00000236511.1	0.222922	2.0584	0.039552	0.108299	Brain_Cortex	0.631068	FZ_amplitude	0.615254
ENSG00000136908	chr9	130697378	130700763	DPM2	protein_coding	KNOWN	ENSG00000136908.13	0.25198	2.05646	0.0397384	0.122531	Brain_Frontal_Cortex	0.592515	FZ_amplitude	0.61598
ENSG00000105486	chr19	48618702	48673860	LIG1	protein_coding	KNOWN	ENSG00000105486.9	0.472909	2.05557	0.0398236	0.230062	Brain_Frontal_Cortex	0.592515	FZ_amplitude	0.61598
ENSG00000160695	chr11	118938403	118952688	VPS11	protein_coding	KNOWN	ENSG00000160695.10	-0.424824	-2.05467	0.0399111	0.20676	Brain_Frontal_Cortex	0.592515	FZ_amplitude	0.61598
ENSG00000122378	chr10	82167585	82192753	FAM213A	protein_coding	KNOWN	ENSG00000122378.9	0.450573	2.05465	0.039913	0.219294	Brain_Frontal_Cortex	0.592515	FZ_amplitude	0.61598
ENSG00000134077	chr3	9404526	9428475	THUMPD3	protein_coding	KNOWN	ENSG00000134077.11	-0.389839	-2.0501	0.0403552	0.190157	Brain_Frontal_Cortex	0.594153	FZ_amplitude	0.618538
ENSG00000163389	chr3	119187785	119213555	POGLUT1	protein_coding	KNOWN	ENSG00000163389.6	-0.315242	-2.05006	0.0403582	0.153772	Brain_Frontal_Cortex	0.594153	FZ_amplitude	0.618538
ENSG00000111321	chr12	6484211	6500733	LTBR	protein_coding	KNOWN	ENSG00000111321.6	-0.579555	-2.04971	0.0403923	0.282749	Brain_Cortex	0.631993	FZ_amplitude	0.618538
ENSG00000101104	chr20	43538703	43587676	PABPC1L	protein_coding	KNOWN	ENSG00000101104.8	-0.512974	-2.04969	0.0403943	0.250268	Brain_Cortex	0.631993	FZ_amplitude	0.618538
ENSG00000140043	chr14	74318547	74353530	PTGR2	protein_coding	KNOWN	ENSG00000140043.7	0.273717	2.04633	0.0407244	0.13376	Brain_Cortex	0.631993	FZ_amplitude	0.622376
ENSG00000267422	chr19	38270326	38283505	CTD-2554C21.1	pseudogene	KNOWN	ENSG00000267422.1	-0.335455	-2.04231	0.0411209	0.164253	Brain_Frontal_Cortex	0.598555	FZ_amplitude	0.623437
ENSG00000272894	chr7	7592093	7606627	RP5-1159O4.1	lincRNA	NOVEL	ENSG00000272894.1	0.274341	2.0423	0.0411223	0.13433	Brain_Frontal_Cortex	0.598555	FZ_amplitude	0.623437
ENSG00000112406	chr6	139456249	139501939	HECA	protein_coding	KNOWN	ENSG00000112406.4	-0.802801	-2.04183	0.0411684	0.393177	Brain_Cortex	0.631993	FZ_amplitude	0.623437
ENSG00000223345	chr1	120906028	120915073	HIST2H2BA	pseudogene	KNOWN	ENSG00000223345.3	-0.358816	-2.04051	0.0412991	0.175846	Brain_Frontal_Cortex	0.598555	FZ_amplitude	0.623437
ENSG00000100399	chr22	41625517	41636938	CHADL	protein_coding	KNOWN	ENSG00000100399.11	-0.425698	-2.04018	0.041332	0.208657	Brain_Frontal_Cortex	0.598555	FZ_amplitude	0.623437
ENSG00000230658	chr7	23140847	23145322	KLHL7-AS1	lincRNA	NOVEL	ENSG00000230658.1	0.15852	2.03765	0.041585	0.0777955	Brain_Frontal_Cortex	0.59977	FZ_amplitude	0.623437
ENSG00000138381	chr2	190526111	190535557	ASNSD1	protein_coding	KNOWN	ENSG00000138381.5	0.245261	2.03704	0.0416458	0.1204	Brain_Cortex	0.631993	FZ_amplitude	0.623437
ENSG00000067601	chr7	66752528	66767894	PMS2P4	pseudogene	KNOWN	ENSG00000067601.6	0.475452	2.03698	0.0416521	0.23341	Brain_Cortex	0.631993	FZ_amplitude	0.623437
ENSG00000259205	chr15	101093734	101099159	PRKXP1	pseudogene	KNOWN	ENSG00000259205.2	-0.228116	-2.03557	0.0417934	0.112065	Brain_Cortex	0.631993	FZ_amplitude	0.623437
ENSG00000164610	chr7	33134409	33149013	RP9	protein_coding	KNOWN	ENSG00000164610.4	0.286057	2.03539	0.041812	0.140542	Brain_Cortex	0.631993	FZ_amplitude	0.623437
ENSG00000180855	chr19	12540521	12551926	ZNF443	protein_coding	KNOWN	ENSG00000180855.11	-0.387861	-2.03373	0.0419787	0.190714	Brain_Cortex	0.631993	FZ_amplitude	0.623437
ENSG00000243725	chr1	55181495	55208330	TTC4	protein_coding	KNOWN	ENSG00000243725.2	0.281878	2.03318	0.0420347	0.138639	Brain_Cortex	0.631993	FZ_amplitude	0.623437
ENSG00000236682	chr2	128146706	128158156	AC068282.3	lincRNA	NOVEL	ENSG00000236682.1	0.21106	2.03298	0.0420543	0.103818	Brain_Cortex	0.631993	FZ_amplitude	0.623437
ENSG00000037042	chr17	40811323	40819024	TUBG2	protein_coding	KNOWN	ENSG00000037042.8	-0.249669	-2.03285	0.0420679	0.122817	Brain_Cortex	0.631993	FZ_amplitude	0.623437
ENSG00000108591	chr17	17991200	18011285	DRG2	protein_coding	KNOWN	ENSG00000108591.5	-0.515731	-2.03279	0.042074	0.253706	Brain_Cortex	0.631993	FZ_amplitude	0.623437
ENSG00000149089	chr11	34874641	34938046	APIP	protein_coding	KNOWN	ENSG00000149089.8	-0.183103	-2.03254	0.042099	0.090086	Brain_Cortex	0.631993	FZ_amplitude	0.623437
ENSG00000151655	chr10	7745232	7791483	ITIH2	protein_coding	KNOWN	ENSG00000151655.13	-0.519914	-2.03167	0.042187	0.255905	Brain_Cortex	0.631993	FZ_amplitude	0.623437
ENSG00000196204	chr7	5013619	5080306	RNF216P1	pseudogene	KNOWN	ENSG00000196204.7	-0.286966	-2.03096	0.0422592	0.141296	Brain_Cortex	0.631993	FZ_amplitude	0.623437
ENSG00000241962	chr2	99757948	99939204	C2orf15	protein_coding	NOVEL	ENSG00000241962.5	0.907389	2.02768	0.0425932	0.447502	Brain_Cortex	0.631993	FZ_amplitude	0.623437
ENSG00000152292	chr2	85645844	85664152	SH2D6	protein_coding	KNOWN	ENSG00000152292.12	0.363156	2.02766	0.0425952	0.179102	Brain_Cortex	0.631993	FZ_amplitude	0.623437
ENSG00000079332	chr10	71907045	71930279	SAR1A	protein_coding	KNOWN	ENSG00000079332.10	-0.906369	-2.02727	0.0426346	0.447088	Brain_Cortex	0.631993	FZ_amplitude	0.623437
ENSG00000184500	chr3	93591881	93692910	PROS1	protein_coding	KNOWN	ENSG00000184500.10	0.428539	2.0271	0.0426519	0.211404	Brain_Cortex	0.631993	FZ_amplitude	0.623437
ENSG00000232561	chr7	74602783	74653438	GTF2IP1	pseudogene	KNOWN	ENSG00000232561.2	-0.434098	-2.02686	0.0426765	0.214173	Brain_Frontal_Cortex	0.613021	FZ_amplitude	0.623437
ENSG00000219481	chr1	16888814	16940057	NBPF1	protein_coding	KNOWN	ENSG00000219481.6	0.181201	2.02661	0.0427022	0.0894111	Brain_Cortex	0.631993	FZ_amplitude	0.623437
ENSG00000238084	chr1	25725203	25725771	RP3-469D22.1	pseudogene	KNOWN	ENSG00000238084.3	-0.524264	-2.02218	0.0431578	0.259257	Brain_Cortex	0.63516	FZ_amplitude	0.628917
ENSG00000101181	chr20	60758085	60778624	MTG2	protein_coding	KNOWN	ENSG00000101181.13	0.47168	2.02051	0.0433306	0.233446	Brain_Cortex	0.63516	FZ_amplitude	0.630263
ENSG00000168952	chr14	25278862	25519503	STXBP6	protein_coding	KNOWN	ENSG00000168952.11	-0.30061	-2.01816	0.0435746	0.148953	Brain_Cortex	0.63516	FZ_amplitude	0.63136
ENSG00000119509	chr9	102861538	103063282	INVS	protein_coding	KNOWN	ENSG00000119509.8	0.299075	2.01648	0.0437499	0.148315	Brain_Frontal_Cortex	0.625906	FZ_amplitude	0.63136
ENSG00000170185	chr4	144106070	144144983	USP38	protein_coding	KNOWN	ENSG00000170185.5	-0.747414	-2.01422	0.0439863	0.371068	Brain_Cortex	0.63516	FZ_amplitude	0.63136
ENSG00000215788	chr1	6521211	6526255	TNFRSF25	protein_coding	KNOWN	ENSG00000215788.5	0.529871	2.01349	0.0440628	0.26316	Brain_Frontal_Cortex	0.625919	FZ_amplitude	0.63136
ENSG00000141504	chr17	7529552	7531194	SAT2	protein_coding	KNOWN	ENSG00000141504.7	-0.302281	-2.01346	0.0440665	0.15013	Brain_Cortex	0.63516	FZ_amplitude	0.63136
ENSG00000103160	chr16	84155886	84178797	HSDL1	protein_coding	KNOWN	ENSG00000103160.7	-0.300196	-2.01326	0.0440875	0.149109	Brain_Cortex	0.63516	FZ_amplitude	0.63136
ENSG00000198668	chr14	90862846	90874605	CALM1	protein_coding	KNOWN	ENSG00000198668.6	-1.02265	-2.01308	0.0441064	0.508001	Brain_Cortex	0.63516	FZ_amplitude	0.63136
ENSG00000178809	chr7	75024337	75040279	TRIM73	protein_coding	KNOWN	ENSG00000178809.7	-0.414631	-2.01191	0.0442297	0.206088	Brain_Frontal_Cortex	0.625919	FZ_amplitude	0.63136
ENSG00000100341	chr22	44275558	44287893	PNPLA5	protein_coding	KNOWN	ENSG00000100341.7	0.350831	2.01187	0.0442333	0.17438	Brain_Cortex	0.63516	FZ_amplitude	0.63136
ENSG00000213290	chr19	12670385	12671919	PGK1P2	pseudogene	KNOWN	ENSG00000213290.4	0.316259	2.01143	0.0442801	0.157231	Brain_Frontal_Cortex	0.625919	FZ_amplitude	0.63136
ENSG00000272922	chr3	184460606	184461072	RP11-329B9.5	lincRNA	NOVEL	ENSG00000272922.1	0.309598	2.01132	0.0442919	0.153928	Brain_Cortex	0.63516	FZ_amplitude	0.63136
ENSG00000143891	chr2	38893052	38968379	GALM	protein_coding	KNOWN	ENSG00000143891.12	0.20086	2.01033	0.0443961	0.0999137	Brain_Cortex	0.63516	FZ_amplitude	0.631698
ENSG00000078142	chr18	39535171	39667794	PIK3C3	protein_coding	KNOWN	ENSG00000078142.7	-0.328569	-2.00712	0.0447373	0.163702	Brain_Cortex	0.635888	FZ_amplitude	0.63395
ENSG00000077809	chr7	74071994	74175026	GTF2I	protein_coding	KNOWN	ENSG00000077809.8	-0.584714	-2.00684	0.0447669	0.291361	Brain_Frontal_Cortex	0.63029	FZ_amplitude	0.63395
ENSG00000124713	chr6	42928496	42931618	GNMT	protein_coding	KNOWN	ENSG00000124713.5	-0.184479	-2.0065	0.0448025	0.0919404	Brain_Cortex	0.635888	FZ_amplitude	0.63395
ENSG00000188707	chr7	150026938	150029808	ZBED6CL	protein_coding	KNOWN	ENSG00000188707.4	-0.475024	-2.00503	0.0449598	0.236916	Brain_Cortex	0.635888	FZ_amplitude	0.63395
ENSG00000182903	chr4	419604	492945	ZNF721	protein_coding	KNOWN	ENSG00000182903.11	0.179732	2.00497	0.0449662	0.0896434	Brain_Frontal_Cortex	0.63056	FZ_amplitude	0.63395
ENSG00000102882	chr16	30125426	30134827	MAPK3	protein_coding	KNOWN	ENSG00000102882.7	-0.522976	-2.00428	0.0450396	0.260929	Brain_Cortex	0.635888	FZ_amplitude	0.63395
ENSG00000203666	chr1	245133007	245290466	EFCAB2	protein_coding	KNOWN	ENSG00000203666.8	0.290629	2.00182	0.0453036	0.145182	Brain_Cortex	0.636994	FZ_amplitude	0.635537
ENSG00000160999	chr7	101928405	101962178	SH2B2	protein_coding	KNOWN	ENSG00000160999.8	1.00697	2.00172	0.0453144	0.503052	Brain_Frontal_Cortex	0.63056	FZ_amplitude	0.635537
ENSG00000256439	chr16	24930714	24932325	AC008731.1	pseudogene	NOVEL	ENSG00000256439.1	0.38487	1.99971	0.0455311	0.192462	Brain_Frontal_Cortex	0.63056	FZ_amplitude	0.635676
ENSG00000255562	chr11	71314306	71319086	UNC93B6	pseudogene	KNOWN	ENSG00000255562.2	0.489941	1.99948	0.0455567	0.245035	Brain_Cortex	0.636994	FZ_amplitude	0.635676
ENSG00000168781	chr15	43825660	43882430	PPIP5K1	protein_coding	KNOWN	ENSG00000168781.17	-0.434996	-1.99892	0.0456166	0.217615	Brain_Cortex	0.636994	FZ_amplitude	0.635676
ENSG00000177084	chr12	133200348	133263951	POLE	protein_coding	KNOWN	ENSG00000177084.12	-0.230312	-1.99614	0.0459187	0.115379	Brain_Cortex	0.636994	FZ_amplitude	0.635676
ENSG00000160886	chr8	143781529	143786545	LY6K	protein_coding	KNOWN	ENSG00000160886.9	-0.66247	-1.9959	0.0459451	0.331916	Brain_Frontal_Cortex	0.63056	FZ_amplitude	0.635676
ENSG00000128159	chr22	50656118	50683421	TUBGCP6	protein_coding	KNOWN	ENSG00000128159.7	-1.2082	-1.99571	0.045966	0.605398	Brain_Cortex	0.636994	FZ_amplitude	0.635676
ENSG00000163359	chr2	238232646	238323018	COL6A3	protein_coding	KNOWN	ENSG00000163359.11	-0.578749	-1.99417	0.0461331	0.29022	Brain_Cortex	0.636994	FZ_amplitude	0.635676
ENSG00000262539	chr17	44336917	44337972	RP11-259G18.3	pseudogene	KNOWN	ENSG00000262539.1	-0.379287	-1.99412	0.0461391	0.190203	Brain_Frontal_Cortex	0.63056	FZ_amplitude	0.635676
ENSG00000266918	chr17	43608943	43611204	RP11-798G7.8	lincRNA	NOVEL	ENSG00000266918.1	-0.629848	-1.99396	0.0461569	0.315879	Brain_Cortex	0.636994	FZ_amplitude	0.635676
ENSG00000099984	chr22	24322339	24326106	GSTT2	protein_coding	KNOWN	ENSG00000099984.6	0.197789	1.99374	0.0461805	0.0992051	Brain_Frontal_Cortex	0.63056	FZ_amplitude	0.635676
ENSG00000215018	chr7	7395834	7575484	COL28A1	protein_coding	KNOWN	ENSG00000215018.5	-0.245708	-1.99341	0.0462162	0.12326	Brain_Frontal_Cortex	0.63056	FZ_amplitude	0.635676
ENSG00000143194	chr1	166958346	166991451	MAEL	protein_coding	KNOWN	ENSG00000143194.8	-0.219007	-1.99212	0.0463579	0.109936	Brain_Frontal_Cortex	0.63056	FZ_amplitude	0.636508
ENSG00000182397	chr15	100330361	100347132	DNM1P46	pseudogene	KNOWN	ENSG00000182397.10	-0.414962	-1.99083	0.0464992	0.208436	Brain_Frontal_Cortex	0.63056	FZ_amplitude	0.637332
ENSG00000135100	chr12	121416346	121440315	HNF1A	protein_coding	KNOWN	ENSG00000135100.13	-0.534755	-1.98948	0.0466485	0.268792	Brain_Frontal_Cortex	0.63056	FZ_amplitude	0.638262
ENSG00000205822	chr13	24982295	25171814	TPTE2P6	pseudogene	KNOWN	ENSG00000205822.6	0.280691	1.98796	0.0468158	0.141196	Brain_Cortex	0.644017	FZ_amplitude	0.639435
ENSG00000254851	chr11	117006244	117009298	RP11-109L13.1	pseudogene	KNOWN	ENSG00000254851.1	0.221702	1.98604	0.0470285	0.11163	Brain_Frontal_Cortex	0.63056	FZ_amplitude	0.640614
ENSG00000229007	chr21	33869122	33869621	EXOSC3P1	pseudogene	KNOWN	ENSG00000229007.1	0.348918	1.98531	0.0471102	0.17575	Brain_Cortex	0.645997	FZ_amplitude	0.640614
ENSG00000197841	chr19	35225060	35233777	ZNF181	protein_coding	KNOWN	ENSG00000197841.10	-0.260868	-1.98362	0.047298	0.131511	Brain_Cortex	0.646506	FZ_amplitude	0.640614
ENSG00000101546	chr18	77794358	77806397	RBFA	protein_coding	KNOWN	ENSG00000101546.8	-0.627831	-1.98357	0.0473042	0.316516	Brain_Frontal_Cortex	0.63056	FZ_amplitude	0.640614
ENSG00000180902	chr2	242673994	242708231	D2HGDH	protein_coding	KNOWN	ENSG00000180902.12	-0.35319	-1.98351	0.0473107	0.178063	Brain_Frontal_Cortex	0.63056	FZ_amplitude	0.640614
ENSG00000267368	chr7	102277472	102283238	UPK3BL	protein_coding	KNOWN	ENSG00000267368.1	-0.370008	-1.98147	0.0475381	0.186734	Brain_Frontal_Cortex	0.63056	FZ_amplitude	0.642584
ENSG00000136108	chr13	53029564	53050763	CKAP2	protein_coding	KNOWN	ENSG00000136108.10	0.386031	1.98005	0.0476974	0.19496	Brain_Frontal_Cortex	0.63056	FZ_amplitude	0.642724
ENSG00000228549	chr1	17197440	17200587	U1	lincRNA	NOVEL	ENSG00000228549.2	-0.271926	-1.97835	0.0478887	0.13745	Brain_Cortex	0.650602	FZ_amplitude	0.642724
ENSG00000196204	chr7	5013619	5080306	RNF216P1	pseudogene	KNOWN	ENSG00000196204.7	-0.302762	-1.97812	0.0479149	0.153055	Brain_Frontal_Cortex	0.63056	FZ_amplitude	0.642724
ENSG00000003436	chr2	188328957	188430487	TFPI	protein_coding	KNOWN	ENSG00000003436.10	-0.43083	-1.97796	0.0479327	0.217815	Brain_Frontal_Cortex	0.63056	FZ_amplitude	0.642724
ENSG00000233208	chr14	90921574	90925249	LINC00642	lincRNA	NOVEL	ENSG00000233208.1	-0.709838	-1.97774	0.0479583	0.358914	Brain_Cortex	0.650602	FZ_amplitude	0.642724
ENSG00000260988	chr15	78433585	78435515	RP11-285A1.1	lincRNA	NOVEL	ENSG00000260988.1	0.623695	1.9769	0.0480524	0.31549	Brain_Cortex	0.650602	FZ_amplitude	0.642885
ENSG00000272279	chr6	1528599	1529146	RP11-157J24.2	lincRNA	NOVEL	ENSG00000272279.1	-0.306312	-1.97552	0.0482095	0.155054	Brain_Frontal_Cortex	0.63056	FZ_amplitude	0.642903
ENSG00000161653	chr17	42081914	42086431	NAGS	protein_coding	KNOWN	ENSG00000161653.6	0.25452	1.97535	0.0482282	0.128848	Brain_Frontal_Cortex	0.63056	FZ_amplitude	0.642903
ENSG00000143653	chr1	246887349	246931439	SCCPDH	protein_coding	KNOWN	ENSG00000143653.9	-0.225506	-1.97282	0.0485163	0.114307	Brain_Frontal_Cortex	0.63056	FZ_amplitude	0.642903
ENSG00000118804	chr4	77172886	77232752	FAM47E-STBD1	protein_coding	KNOWN	ENSG00000118804.7	-0.498354	-1.97229	0.0485762	0.252678	Brain_Frontal_Cortex	0.63056	FZ_amplitude	0.642903
ENSG00000240356	chr2	114368079	114384667	RPL23AP7	pseudogene	KNOWN	ENSG00000240356.2	-0.363341	-1.97216	0.048591	0.184235	Brain_Cortex	0.652705	FZ_amplitude	0.642903
ENSG00000020922	chr11	94152895	94227074	MRE11A	protein_coding	KNOWN	ENSG00000020922.8	0.396187	1.97187	0.048624	0.200919	Brain_Cortex	0.652705	FZ_amplitude	0.642903
ENSG00000082175	chr11	100900355	101001255	PGR	protein_coding	KNOWN	ENSG00000082175.10	-0.745215	-1.9714	0.0486783	0.378014	Brain_Cortex	0.652705	FZ_amplitude	0.642903
ENSG00000172426	chr6	43612783	43640336	RSPH9	protein_coding	KNOWN	ENSG00000172426.11	-0.379997	-1.97054	0.0487765	0.192839	Brain_Frontal_Cortex	0.63056	FZ_amplitude	0.642903
ENSG00000232653	chr15	32885657	32896179	GOLGA8N	protein_coding	KNOWN	ENSG00000232653.4	-0.328549	-1.97009	0.0488279	0.166768	Brain_Cortex	0.652705	FZ_amplitude	0.642903
ENSG00000172867	chr12	53038342	53045948	KRT2	protein_coding	KNOWN	ENSG00000172867.3	-0.578296	-1.96969	0.0488738	0.293598	Brain_Frontal_Cortex	0.63056	FZ_amplitude	0.642903
ENSG00000138185	chr10	97471536	97637023	ENTPD1	protein_coding	KNOWN	ENSG00000138185.12	-0.383938	-1.96887	0.0489681	0.195004	Brain_Cortex	0.652705	FZ_amplitude	0.643065
ENSG00000260163	chr2	127782787	127787262	RP11-521O16.2	lincRNA	NOVEL	ENSG00000260163.1	0.271551	1.96446	0.0494765	0.138232	Brain_Frontal_Cortex	0.632639	FZ_amplitude	0.648618
ENSG00000188888	chr17	36481413	36499730	GPR179	protein_coding	KNOWN	ENSG00000188888.7	-0.392793	-1.96268	0.0496831	0.200131	Brain_Frontal_Cortex	0.632639	FZ_amplitude	0.648618
ENSG00000235475	chr7	66800963	66805011	RP11-166O4.5	lincRNA	NOVEL	ENSG00000235475.1	-0.412157	-1.96257	0.0496966	0.210009	Brain_Frontal_Cortex	0.632639	FZ_amplitude	0.648618
ENSG00000185015	chr8	86132816	86196302	CA13	protein_coding	KNOWN	ENSG00000185015.3	-0.393705	-1.96192	0.0497722	0.200674	Brain_Cortex	0.659758	FZ_amplitude	0.648618
ENSG00000243056	chr5	139927251	139929163	EIF4EBP3	protein_coding	KNOWN	ENSG00000243056.1	0.393034	1.96164	0.0498046	0.20036	Brain_Cortex	0.659758	FZ_amplitude	0.648618
ENSG00000273449	chr4	164450923	164451849	RP11-218F10.3	lincRNA	NOVEL	ENSG00000273449.1	0.299513	1.95957	0.050046	0.152846	Brain_Frontal_Cortex	0.632639	FZ_amplitude	0.649906
ENSG00000186567	chr19	45165545	45187631	CEACAM19	protein_coding	KNOWN	ENSG00000186567.8	-0.970162	-1.95937	0.0500693	0.495139	Brain_Cortex	0.661222	FZ_amplitude	0.649906
ENSG00000261575	chr17	44344403	44346060	RP11-259G18.1	pseudogene	KNOWN	ENSG00000261575.2	-0.664789	-1.95699	0.0503492	0.3397	Brain_Cortex	0.66288	FZ_amplitude	0.651997
ENSG00000171680	chr1	6526152	6580121	PLEKHG5	protein_coding	KNOWN	ENSG00000171680.16	0.576307	1.95648	0.0504092	0.294564	Brain_Frontal_Cortex	0.632639	FZ_amplitude	0.651997
ENSG00000169914	chr1	20209006	20239438	OTUD3	protein_coding	KNOWN	ENSG00000169914.5	0.296979	1.9555	0.0505237	0.151868	Brain_Frontal_Cortex	0.632639	FZ_amplitude	0.651997
ENSG00000240859	chr7	149597	155465	AC093627.10	lincRNA	NOVEL	ENSG00000240859.1	-0.274094	-1.95435	0.0506594	0.140248	Brain_Frontal_Cortex	0.632639	FZ_amplitude	0.651997
ENSG00000131941	chr19	33469499	33555794	RHPN2	protein_coding	KNOWN	ENSG00000131941.3	0.663623	1.95414	0.0506846	0.339598	Brain_Frontal_Cortex	0.632639	FZ_amplitude	0.651997
ENSG00000125843	chr20	3801178	3805949	AP5S1	protein_coding	KNOWN	ENSG00000125843.6	-0.415133	-1.95225	0.050909	0.212644	Brain_Frontal_Cortex	0.632639	FZ_amplitude	0.651997
ENSG00000228238	chr1	186547411	186548431	GS1-304P7.2	pseudogene	KNOWN	ENSG00000228238.1	0.632702	1.95194	0.0509459	0.324141	Brain_Cortex	0.667219	FZ_amplitude	0.651997
ENSG00000181016	chr7	112120908	112131117	LSMEM1	protein_coding	KNOWN	ENSG00000181016.5	-0.47089	-1.95162	0.0509829	0.241281	Brain_Frontal_Cortex	0.632639	FZ_amplitude	0.651997
ENSG00000214106	chr7	154720208	154741618	PAXIP1-AS2	protein_coding	NOVEL	ENSG00000214106.3	0.654207	1.95151	0.0509963	0.335231	Brain_Frontal_Cortex	0.632639	FZ_amplitude	0.651997
ENSG00000135390	chr12	54026510	54071192	ATP5G2	protein_coding	KNOWN	ENSG00000135390.13	0.162247	1.95047	0.0511204	0.0831837	Brain_Cortex	0.667219	FZ_amplitude	0.651997
ENSG00000135968	chr2	109065017	109125871	GCC2	protein_coding	KNOWN	ENSG00000135968.15	-0.232599	-1.95026	0.0511452	0.119266	Brain_Cortex	0.667219	FZ_amplitude	0.651997
ENSG00000089195	chr20	5917881	5931182	TRMT6	protein_coding	KNOWN	ENSG00000089195.10	-0.775857	-1.94927	0.0512627	0.398023	Brain_Frontal_Cortex	0.633329	FZ_amplitude	0.652189
ENSG00000204650	chr17	43697694	43725582	CRHR1-IT1	pseudogene	KNOWN	ENSG00000204650.9	-0.64779	-1.94805	0.0514089	0.332533	Brain_Frontal_Cortex	0.633329	FZ_amplitude	0.652189
ENSG00000251474	chr3	129101765	129118498	RPL32P3	pseudogene	KNOWN	ENSG00000251474.2	0.635765	1.94804	0.0514098	0.326361	Brain_Cortex	0.667715	FZ_amplitude	0.652189
ENSG00000178201	chr19	57966542	57967854	VN1R1	protein_coding	KNOWN	ENSG00000178201.3	-0.667252	-1.94734	0.0514943	0.342648	Brain_Cortex	0.667715	FZ_amplitude	0.652206
ENSG00000100410	chr22	41855721	41864729	PHF5A	protein_coding	KNOWN	ENSG00000100410.3	0.564826	1.94366	0.051937	0.2906	Brain_Frontal_Cortex	0.637621	FZ_amplitude	0.65578
ENSG00000215041	chr17	7218947	7232712	NEURL4	protein_coding	KNOWN	ENSG00000215041.5	0.6139	1.9436	0.0519438	0.315857	Brain_Cortex	0.671514	FZ_amplitude	0.65578
ENSG00000248794	chr5	80538149	80538418	CTD-2248H3.1	pseudogene	KNOWN	ENSG00000248794.1	0.393736	1.94226	0.0521061	0.202721	Brain_Cortex	0.67159	FZ_amplitude	0.656772
ENSG00000272091	chr1	54492356	54494172	RP4-758J24.5	lincRNA	NOVEL	ENSG00000272091.1	0.369543	1.94035	0.0523369	0.190451	Brain_Cortex	0.672301	FZ_amplitude	0.658622
ENSG00000226002	chr7	64544481	64560610	RP11-460N20.5	pseudogene	KNOWN	ENSG00000226002.1	-0.222968	-1.93879	0.0525272	0.115004	Brain_Cortex	0.672301	FZ_amplitude	0.659957
ENSG00000160299	chr21	47744036	47865682	PCNT	protein_coding	KNOWN	ENSG00000160299.12	0.301831	1.93793	0.0526312	0.155749	Brain_Cortex	0.672301	FZ_amplitude	0.660205
ENSG00000180185	chr16	1876968	1890208	FAHD1	protein_coding	KNOWN	ENSG00000180185.7	-0.171937	-1.93541	0.0529398	0.0888372	Brain_Cortex	0.672851	FZ_amplitude	0.661526
ENSG00000105185	chr19	33071974	33078358	PDCD5	protein_coding	KNOWN	ENSG00000105185.7	-0.316207	-1.93502	0.0529878	0.163413	Brain_Cortex	0.672851	FZ_amplitude	0.661526
ENSG00000205710	chr17	4802713	4806227	C17orf107	protein_coding	KNOWN	ENSG00000205710.3	-0.371313	-1.93501	0.0529896	0.191892	Brain_Frontal_Cortex	0.644284	FZ_amplitude	0.661526
ENSG00000160188	chr21	43892596	43916464	RSPH1	protein_coding	KNOWN	ENSG00000160188.5	-0.632357	-1.9322	0.053335	0.327273	Brain_Cortex	0.674113	FZ_amplitude	0.66455
ENSG00000067365	chr16	8715540	8740081	METTL22	protein_coding	KNOWN	ENSG00000067365.10	0.428809	1.93166	0.0534013	0.22199	Brain_Cortex	0.674113	FZ_amplitude	0.66455
ENSG00000152926	chr7	64432154	64467062	ZNF117	protein_coding	KNOWN	ENSG00000152926.10	-0.424077	-1.93016	0.0535864	0.21971	Brain_Frontal_Cortex	0.644284	FZ_amplitude	0.665609
ENSG00000154252	chr2	242716240	242743623	GAL3ST2	protein_coding	KNOWN	ENSG00000154252.11	1.1947	1.9296	0.0536562	0.619143	Brain_Cortex	0.675345	FZ_amplitude	0.665609
ENSG00000116489	chr1	113161795	113214241	CAPZA1	protein_coding	KNOWN	ENSG00000116489.8	0.574748	1.92741	0.0539284	0.298197	Brain_Cortex	0.676545	FZ_amplitude	0.666765
ENSG00000148814	chr10	134145614	134195010	LRRC27	protein_coding	KNOWN	ENSG00000148814.13	-0.277531	-1.92711	0.0539663	0.144014	Brain_Frontal_Cortex	0.644284	FZ_amplitude	0.666765
ENSG00000116885	chr1	36881428	36916086	OSCP1	protein_coding	KNOWN	ENSG00000116885.14	0.448127	1.92567	0.0541457	0.232713	Brain_Cortex	0.676545	FZ_amplitude	0.666765
ENSG00000273033	chr3	122605788	122611243	RP11-67L2.2	lincRNA	NOVEL	ENSG00000273033.1	0.631423	1.92504	0.0542245	0.328005	Brain_Cortex	0.676545	FZ_amplitude	0.666765
ENSG00000134222	chr1	109822178	109825808	PSRC1	protein_coding	KNOWN	ENSG00000134222.12	0.283792	1.92313	0.0544635	0.147568	Brain_Frontal_Cortex	0.644284	FZ_amplitude	0.666765
ENSG00000142330	chr2	241526133	241557122	CAPN10	protein_coding	KNOWN	ENSG00000142330.15	0.418245	1.92276	0.0545103	0.217523	Brain_Cortex	0.67814	FZ_amplitude	0.666765
ENSG00000114446	chr3	107879659	107941417	IFT57	protein_coding	KNOWN	ENSG00000114446.4	0.432556	1.92088	0.0547464	0.225186	Brain_Cortex	0.679109	FZ_amplitude	0.666765
ENSG00000204977	chr13	50570024	50594617	TRIM13	protein_coding	KNOWN	ENSG00000204977.5	0.546128	1.91988	0.0548727	0.284459	Brain_Frontal_Cortex	0.644284	FZ_amplitude	0.666765
ENSG00000215861	chr1	144676874	144679969	WI2-1896O14.1	pseudogene	KNOWN	ENSG00000215861.4	0.527589	1.91954	0.0549158	0.274852	Brain_Frontal_Cortex	0.644284	FZ_amplitude	0.666765
ENSG00000250989	chr9	38543101	38543443	RP11-392E22.5	pseudogene	KNOWN	ENSG00000250989.1	0.599512	1.91781	0.0551357	0.312603	Brain_Cortex	0.680599	FZ_amplitude	0.666765
ENSG00000135372	chr11	34127149	34169217	NAT10	protein_coding	KNOWN	ENSG00000135372.4	-0.592165	-1.91689	0.0552513	0.308919	Brain_Frontal_Cortex	0.644284	FZ_amplitude	0.666765
ENSG00000136444	chr17	48556161	48563336	RSAD1	protein_coding	KNOWN	ENSG00000136444.5	-0.406808	-1.91591	0.0553765	0.212331	Brain_Cortex	0.680599	FZ_amplitude	0.666765
ENSG00000121716	chr7	99933737	99965356	PILRB	protein_coding	KNOWN	ENSG00000121716.14	-0.19253	-1.91528	0.0554566	0.100523	Brain_Frontal_Cortex	0.644284	FZ_amplitude	0.666765
ENSG00000127399	chr7	150019728	150035239	LRRC61	protein_coding	KNOWN	ENSG00000127399.10	0.24513	1.91424	0.0555889	0.128056	Brain_Frontal_Cortex	0.644284	FZ_amplitude	0.666765
ENSG00000230658	chr7	23140847	23145322	KLHL7-AS1	lincRNA	NOVEL	ENSG00000230658.1	0.197832	1.91402	0.0556181	0.103359	Brain_Cortex	0.680599	FZ_amplitude	0.666765
ENSG00000270972	chr11	333192	333688	RP11-326C3.15	lincRNA	NOVEL	ENSG00000270972.1	-0.48802	-1.91376	0.0556507	0.255006	Brain_Frontal_Cortex	0.644284	FZ_amplitude	0.666765
ENSG00000254139	chr8	58658708	58662758	CTD-2339F6.1	lincRNA	NOVEL	ENSG00000254139.1	-0.299196	-1.91347	0.0556877	0.156363	Brain_Cortex	0.680599	FZ_amplitude	0.666765
ENSG00000125430	chr17	14204400	14252721	HS3ST3B1	protein_coding	KNOWN	ENSG00000125430.4	1.5058	1.91268	0.0557886	0.78727	Brain_Frontal_Cortex	0.644284	FZ_amplitude	0.666765
ENSG00000008277	chr7	87563458	87832204	ADAM22	protein_coding	KNOWN	ENSG00000008277.10	-0.7085	-1.91254	0.0558065	0.370449	Brain_Cortex	0.680599	FZ_amplitude	0.666765
ENSG00000257742	chr12	44112796	44117803	RP11-350F4.2	lincRNA	NOVEL	ENSG00000257742.1	-0.540999	-1.91254	0.0558069	0.28287	Brain_Frontal_Cortex	0.644284	FZ_amplitude	0.666765
ENSG00000159248	chr15	35043233	35047166	GJD2	protein_coding	KNOWN	ENSG00000159248.4	-0.363121	-1.91252	0.0558094	0.189865	Brain_Frontal_Cortex	0.644284	FZ_amplitude	0.666765
ENSG00000204406	chr2	148778580	149275805	MBD5	protein_coding	KNOWN	ENSG00000204406.7	0.472619	1.91173	0.0559113	0.247221	Brain_Frontal_Cortex	0.644284	FZ_amplitude	0.666765
ENSG00000171314	chr10	99185917	99193198	PGAM1	protein_coding	KNOWN	ENSG00000171314.8	0.323974	1.91136	0.0559578	0.169499	Brain_Cortex	0.680599	FZ_amplitude	0.666765
ENSG00000075790	chr7	107220422	107269615	BCAP29	protein_coding	KNOWN	ENSG00000075790.6	0.590682	1.91042	0.0560791	0.30919	Brain_Cortex	0.680599	FZ_amplitude	0.666765
ENSG00000231245	chr10	32800264	32800665	C1DP1	pseudogene	KNOWN	ENSG00000231245.2	0.599584	1.90898	0.056265	0.314086	Brain_Frontal_Cortex	0.644284	FZ_amplitude	0.666765
ENSG00000181007	chr19	36874022	36909558	ZFP82	protein_coding	KNOWN	ENSG00000181007.7	0.487206	1.90888	0.0562781	0.255232	Brain_Frontal_Cortex	0.644284	FZ_amplitude	0.666765
ENSG00000090612	chr12	133707570	133783698	ZNF268	protein_coding	KNOWN	ENSG00000090612.16	-0.413312	-1.90883	0.0562842	0.216526	Brain_Cortex	0.680599	FZ_amplitude	0.666765
ENSG00000121057	chr17	55162453	55198710	AKAP1	protein_coding	KNOWN	ENSG00000121057.8	0.465464	1.90875	0.0562938	0.243857	Brain_Cortex	0.680599	FZ_amplitude	0.666765
ENSG00000257431	chr12	82906456	82909596	RP11-263K4.3	lincRNA	NOVEL	ENSG00000257431.1	-0.516962	-1.9082	0.0563649	0.270915	Brain_Frontal_Cortex	0.644284	FZ_amplitude	0.666765
ENSG00000100023	chr22	22006559	22054304	PPIL2	protein_coding	KNOWN	ENSG00000100023.13	0.312637	1.90789	0.0564049	0.163865	Brain_Frontal_Cortex	0.644284	FZ_amplitude	0.666765
ENSG00000182512	chr14	95999840	96011061	GLRX5	protein_coding	KNOWN	ENSG00000182512.4	-0.489059	-1.90614	0.0566318	0.25657	Brain_Frontal_Cortex	0.644284	FZ_amplitude	0.666765
ENSG00000185988	chr19	1524073	1535455	PLK5	protein_coding	KNOWN	ENSG00000185988.7	-0.946635	-1.90611	0.0566361	0.496632	Brain_Frontal_Cortex	0.644284	FZ_amplitude	0.666765
ENSG00000067365	chr16	8715540	8740081	METTL22	protein_coding	KNOWN	ENSG00000067365.10	0.348104	1.9046	0.0568325	0.18277	Brain_Frontal_Cortex	0.644284	FZ_amplitude	0.666765
ENSG00000176749	chr17	30813637	30818274	CDK5R1	protein_coding	KNOWN	ENSG00000176749.4	0.622202	1.90424	0.0568784	0.326745	Brain_Frontal_Cortex	0.644284	FZ_amplitude	0.666765
ENSG00000162585	chr1	2115903	2144159	C1orf86	protein_coding	KNOWN	ENSG00000162585.12	-0.331225	-1.90376	0.056942	0.173985	Brain_Cortex	0.686288	FZ_amplitude	0.666765
ENSG00000263305	chr18	14195	16898	AP005530.2	lincRNA	NOVEL	ENSG00000263305.1	-0.26544	-1.90252	0.0571037	0.139521	Brain_Cortex	0.686288	FZ_amplitude	0.666765
ENSG00000149292	chr11	113185251	113254266	TTC12	protein_coding	KNOWN	ENSG00000149292.12	0.211488	1.90203	0.0571671	0.111191	Brain_Frontal_Cortex	0.644284	FZ_amplitude	0.666765
ENSG00000141030	chr17	17150141	17184607	COPS3	protein_coding	KNOWN	ENSG00000141030.8	0.243706	1.90182	0.0571948	0.128143	Brain_Frontal_Cortex	0.644284	FZ_amplitude	0.666765
ENSG00000183309	chr8	144718183	144735900	ZNF623	protein_coding	KNOWN	ENSG00000183309.7	0.337662	1.89963	0.0574815	0.177751	Brain_Cortex	0.686288	FZ_amplitude	0.666765
ENSG00000170509	chr4	88224941	88244058	HSD17B13	protein_coding	KNOWN	ENSG00000170509.7	-0.282369	-1.89961	0.0574842	0.148646	Brain_Frontal_Cortex	0.644284	FZ_amplitude	0.666765
ENSG00000146834	chr7	100026413	100031741	MEPCE	protein_coding	KNOWN	ENSG00000146834.9	0.812204	1.89859	0.0576179	0.427792	Brain_Frontal_Cortex	0.644284	FZ_amplitude	0.666765
ENSG00000172456	chr1	59762310	60233347	FGGY	protein_coding	KNOWN	ENSG00000172456.12	-0.604663	-1.89853	0.0576257	0.31849	Brain_Cortex	0.686288	FZ_amplitude	0.666765
ENSG00000157379	chr14	24759804	24769039	DHRS1	protein_coding	KNOWN	ENSG00000157379.9	-0.229356	-1.89847	0.0576342	0.120811	Brain_Frontal_Cortex	0.644284	FZ_amplitude	0.666765
ENSG00000168903	chr5	180415845	180433727	BTNL3	protein_coding	KNOWN	ENSG00000168903.8	0.277721	1.89803	0.0576923	0.146321	Brain_Cortex	0.686288	FZ_amplitude	0.666765
ENSG00000164366	chr5	196986	218330	CCDC127	protein_coding	KNOWN	ENSG00000164366.3	0.293012	1.89782	0.0577198	0.154394	Brain_Frontal_Cortex	0.644284	FZ_amplitude	0.666765
ENSG00000119913	chr10	114043493	114064793	TECTB	protein_coding	KNOWN	ENSG00000119913.4	-1.27271	-1.89762	0.0577458	0.670685	Brain_Frontal_Cortex	0.644284	FZ_amplitude	0.666765
ENSG00000175893	chr9	14611069	14693469	ZDHHC21	protein_coding	KNOWN	ENSG00000175893.7	0.299136	1.89762	0.0577466	0.157638	Brain_Cortex	0.686288	FZ_amplitude	0.666765
ENSG00000135744	chr1	230838269	230850043	AGT	protein_coding	KNOWN	ENSG00000135744.7	0.34734	1.89482	0.0581163	0.18331	Brain_Cortex	0.686288	FZ_amplitude	0.669472
ENSG00000262873	chr17	78991769	78993811	CTD-2561B21.11	lincRNA	NOVEL	ENSG00000262873.1	0.249827	1.89439	0.0581726	0.131877	Brain_Frontal_Cortex	0.647011	FZ_amplitude	0.669472
ENSG00000109944	chr11	122753391	122830506	C11orf63	protein_coding	KNOWN	ENSG00000109944.6	-0.553621	-1.89391	0.0582372	0.292317	Brain_Cortex	0.686288	FZ_amplitude	0.669472
ENSG00000109061	chr17	10395624	10421860	MYH1	protein_coding	KNOWN	ENSG00000109061.9	0.217685	1.89251	0.0584227	0.115024	Brain_Cortex	0.686288	FZ_amplitude	0.669813
ENSG00000214078	chr20	34213953	34252878	CPNE1	protein_coding	KNOWN	ENSG00000214078.7	-0.191348	-1.89184	0.058512	0.101144	Brain_Cortex	0.686288	FZ_amplitude	0.669813
ENSG00000163913	chr3	129158968	129239198	IFT122	protein_coding	KNOWN	ENSG00000163913.7	-0.352976	-1.89176	0.0585232	0.186586	Brain_Cortex	0.686288	FZ_amplitude	0.669813
ENSG00000204740	chr10	19492779	20079330	C10orf112	protein_coding	KNOWN	ENSG00000204740.5	0.448327	1.89014	0.0587387	0.237192	Brain_Frontal_Cortex	0.647326	FZ_amplitude	0.671143
ENSG00000182903	chr4	419604	492945	ZNF721	protein_coding	KNOWN	ENSG00000182903.11	0.565213	1.88862	0.0589425	0.299273	Brain_Cortex	0.689322	FZ_amplitude	0.671143
ENSG00000118096	chr11	118415243	118443685	IFT46	protein_coding	KNOWN	ENSG00000118096.3	0.286172	1.8886	0.0589459	0.151526	Brain_Frontal_Cortex	0.647326	FZ_amplitude	0.671143
ENSG00000181126	chr6	29758731	29765588	HLA-V	pseudogene	KNOWN	ENSG00000181126.9	0.310966	1.88717	0.0591372	0.164779	Brain_Frontal_Cortex	0.647326	FZ_amplitude	0.671143
ENSG00000227370	chr22	42528550	42529005	RP4-669P10.19	pseudogene	KNOWN	ENSG00000227370.1	-0.333551	-1.88715	0.0591395	0.176748	Brain_Cortex	0.689674	FZ_amplitude	0.671143
ENSG00000174177	chr16	88772871	88781794	CTU2	protein_coding	KNOWN	ENSG00000174177.8	1.05596	1.88701	0.0591591	0.559595	Brain_Frontal_Cortex	0.647326	FZ_amplitude	0.671143
ENSG00000129422	chr8	17501304	17658426	MTUS1	protein_coding	KNOWN	ENSG00000129422.9	-0.646217	-1.88413	0.0595479	0.34298	Brain_Cortex	0.689674	FZ_amplitude	0.671143
ENSG00000126353	chr17	38710021	38721724	CCR7	protein_coding	KNOWN	ENSG00000126353.3	-0.370544	-1.88389	0.0595805	0.196691	Brain_Cortex	0.689674	FZ_amplitude	0.671143
ENSG00000120322	chr5	140557371	140560081	PCDHB8	protein_coding	KNOWN	ENSG00000120322.2	-0.333602	-1.88363	0.0596154	0.177106	Brain_Cortex	0.689674	FZ_amplitude	0.671143
ENSG00000214796	chr1	202820956	202830748	RP11-480I12.5	pseudogene	KNOWN	ENSG00000214796.4	-0.570906	-1.88344	0.0596403	0.303118	Brain_Frontal_Cortex	0.647326	FZ_amplitude	0.671143
ENSG00000119698	chr14	94612465	94746072	PPP4R4	protein_coding	KNOWN	ENSG00000119698.7	-0.257548	-1.88331	0.0596587	0.136753	Brain_Frontal_Cortex	0.647326	FZ_amplitude	0.671143
ENSG00000179344	chr6	32627244	32636160	HLA-DQB1	protein_coding	KNOWN	ENSG00000179344.12	0.636873	1.88108	0.0599615	0.338568	Brain_Frontal_Cortex	0.647326	FZ_amplitude	0.671143
ENSG00000167193	chr17	1323983	1366456	CRK	protein_coding	KNOWN	ENSG00000167193.7	1.02082	1.88085	0.0599925	0.542744	Brain_Frontal_Cortex	0.647326	FZ_amplitude	0.671143
ENSG00000119285	chr1	236712305	236767804	HEATR1	protein_coding	KNOWN	ENSG00000119285.6	-0.610408	-1.88065	0.06002	0.324573	Brain_Frontal_Cortex	0.647326	FZ_amplitude	0.671143
ENSG00000174891	chr3	157823644	158263519	RSRC1	protein_coding	KNOWN	ENSG00000174891.8	-0.600281	-1.88055	0.0600338	0.319206	Brain_Cortex	0.691492	FZ_amplitude	0.671143
ENSG00000229212	chr15	85747141	85778026	RP11-561C5.4	pseudogene	KNOWN	ENSG00000229212.3	-0.207214	-1.88023	0.0600762	0.110206	Brain_Frontal_Cortex	0.647326	FZ_amplitude	0.671143
ENSG00000172687	chr19	21541732	21562104	ZNF738	protein_coding	KNOWN	ENSG00000172687.9	0.367912	1.8801	0.0600947	0.195688	Brain_Cortex	0.691492	FZ_amplitude	0.671143
ENSG00000254352	chr8	79636031	79636371	RP11-578O24.2	pseudogene	KNOWN	ENSG00000254352.1	0.480515	1.8781	0.0603672	0.255851	Brain_Cortex	0.692451	FZ_amplitude	0.672588
ENSG00000042286	chr10	71857979	71892690	AIFM2	protein_coding	KNOWN	ENSG00000042286.10	0.380087	1.87781	0.0604078	0.20241	Brain_Frontal_Cortex	0.647326	FZ_amplitude	0.672588
ENSG00000198105	chr10	38091751	38147034	ZNF248	protein_coding	KNOWN	ENSG00000198105.7	0.500751	1.87713	0.0605007	0.266765	Brain_Cortex	0.692451	FZ_amplitude	0.672588
ENSG00000232398	chr4	68632198	68639572	TMPRSS11CP	pseudogene	KNOWN	ENSG00000232398.1	-0.300106	-1.87664	0.0605673	0.159917	Brain_Frontal_Cortex	0.647326	FZ_amplitude	0.672588
ENSG00000109534	chr4	110736666	110745893	GAR1	protein_coding	KNOWN	ENSG00000109534.12	-0.399743	-1.87432	0.0608862	0.213274	Brain_Cortex	0.694002	FZ_amplitude	0.673008
ENSG00000167535	chr12	49207577	49222724	CACNB3	protein_coding	KNOWN	ENSG00000167535.3	-0.886248	-1.87379	0.0609596	0.472971	Brain_Cortex	0.694002	FZ_amplitude	0.673008
ENSG00000166938	chr15	66585555	66626236	DIS3L	protein_coding	KNOWN	ENSG00000166938.8	0.315217	1.87339	0.061014	0.16826	Brain_Frontal_Cortex	0.647326	FZ_amplitude	0.673008
ENSG00000245958	chr4	120375946	120473180	RP11-33B1.1	pseudogene	KNOWN	ENSG00000245958.2	0.509918	1.87339	0.0610147	0.27219	Brain_Frontal_Cortex	0.647326	FZ_amplitude	0.673008
ENSG00000181467	chr3	152880029	152886265	RAP2B	protein_coding	KNOWN	ENSG00000181467.2	0.352813	1.87271	0.0611078	0.188397	Brain_Frontal_Cortex	0.647326	FZ_amplitude	0.673008
ENSG00000164610	chr7	33134409	33149013	RP9	protein_coding	KNOWN	ENSG00000164610.4	0.229021	1.87263	0.0611201	0.1223	Brain_Frontal_Cortex	0.647326	FZ_amplitude	0.673008
ENSG00000145214	chr4	952675	980683	DGKQ	protein_coding	KNOWN	ENSG00000145214.9	0.497599	1.87053	0.0614105	0.266021	Brain_Cortex	0.697285	FZ_amplitude	0.675152
ENSG00000175768	chr9	37582643	37592639	TOMM5	protein_coding	KNOWN	ENSG00000175768.8	-0.35031	-1.86998	0.061487	0.187334	Brain_Frontal_Cortex	0.64833	FZ_amplitude	0.675152
ENSG00000261478	chr15	90052192	90053647	RP11-429B14.4	lincRNA	NOVEL	ENSG00000261478.1	-0.258479	-1.86866	0.0616708	0.138324	Brain_Cortex	0.698393	FZ_amplitude	0.675346
ENSG00000197841	chr19	35225060	35233777	ZNF181	protein_coding	KNOWN	ENSG00000197841.10	-0.653354	-1.86858	0.0616812	0.349653	Brain_Frontal_Cortex	0.64833	FZ_amplitude	0.675346
ENSG00000236682	chr2	128146706	128158156	AC068282.3	lincRNA	NOVEL	ENSG00000236682.1	0.156305	1.86799	0.0617631	0.0836752	Brain_Frontal_Cortex	0.64833	FZ_amplitude	0.675346
ENSG00000170509	chr4	88224941	88244058	HSD17B13	protein_coding	KNOWN	ENSG00000170509.7	-0.27268	-1.86685	0.0619227	0.146064	Brain_Cortex	0.699401	FZ_amplitude	0.676148
ENSG00000151632	chr10	5029967	5060223	AKR1C2	protein_coding	KNOWN	ENSG00000151632.12	-0.345882	-1.86512	0.0621646	0.185448	Brain_Frontal_Cortex	0.65062	FZ_amplitude	0.677211
ENSG00000154548	chr6	89805678	89827800	SRSF12	protein_coding	KNOWN	ENSG00000154548.8	-0.823991	-1.8647	0.0622234	0.441889	Brain_Cortex	0.699818	FZ_amplitude	0.677211
ENSG00000053501	chr19	17326155	17330638	USE1	protein_coding	KNOWN	ENSG00000053501.8	0.896012	1.86331	0.062419	0.480871	Brain_Frontal_Cortex	0.65136	FZ_amplitude	0.677211
ENSG00000162836	chr1	147101453	147142618	ACP6	protein_coding	KNOWN	ENSG00000162836.7	-0.171944	-1.86308	0.0624503	0.09229	Brain_Cortex	0.699818	FZ_amplitude	0.677211
ENSG00000242588	chr7	128171752	128269512	RP11-274B21.1	pseudogene	KNOWN	ENSG00000242588.2	0.518895	1.86307	0.0624519	0.278516	Brain_Cortex	0.699818	FZ_amplitude	0.677211
ENSG00000162384	chr1	53679771	53686289	C1orf123	protein_coding	KNOWN	ENSG00000162384.9	0.286013	1.86052	0.0628126	0.153728	Brain_Cortex	0.699818	FZ_amplitude	0.678726
ENSG00000008324	chr3	42623332	42636606	SS18L2	protein_coding	KNOWN	ENSG00000008324.6	-0.422182	-1.86031	0.0628418	0.226942	Brain_Cortex	0.699818	FZ_amplitude	0.678726
ENSG00000124613	chr6	27342394	27371683	ZNF391	protein_coding	KNOWN	ENSG00000124613.4	-0.518061	-1.85968	0.0629309	0.278575	Brain_Frontal_Cortex	0.654776	FZ_amplitude	0.678726
ENSG00000100744	chr14	96829814	96853625	GSKIP	protein_coding	KNOWN	ENSG00000100744.10	0.439586	1.85963	0.062938	0.236384	Brain_Cortex	0.699818	FZ_amplitude	0.678726
ENSG00000260306	chr16	21805416	21807080	RP11-645C24.5	lincRNA	NOVEL	ENSG00000260306.1	0.352781	1.858	0.0631688	0.189871	Brain_Frontal_Cortex	0.65533	FZ_amplitude	0.68028
ENSG00000133433	chr22	24299601	24303373	GSTT2B	protein_coding	KNOWN	ENSG00000133433.6	0.200089	1.85515	0.0635742	0.107856	Brain_Cortex	0.701294	FZ_amplitude	0.683706
ENSG00000227373	chr1	174084438	174129142	RP11-160H22.5	lincRNA	NOVEL	ENSG00000227373.1	0.549275	1.85373	0.0637776	0.296307	Brain_Cortex	0.701294	FZ_amplitude	0.684474
ENSG00000162685	chr5	28925707	28927696	LSP1P3	pseudogene	KNOWN	ENSG00000162685.5	0.197805	1.85207	0.0640159	0.106802	Brain_Cortex	0.701294	FZ_amplitude	0.684474
ENSG00000144488	chr2	239008798	239041928	ESPNL	protein_coding	KNOWN	ENSG00000144488.10	0.833436	1.85176	0.0640597	0.450077	Brain_Cortex	0.701294	FZ_amplitude	0.684474
ENSG00000074370	chr17	3827169	3867736	ATP2A3	protein_coding	KNOWN	ENSG00000074370.13	0.604309	1.85022	0.0642818	0.326615	Brain_Frontal_Cortex	0.661375	FZ_amplitude	0.684474
ENSG00000140451	chr15	65107831	65117867	PIF1	protein_coding	KNOWN	ENSG00000140451.8	0.334557	1.85005	0.0643062	0.180837	Brain_Frontal_Cortex	0.661375	FZ_amplitude	0.684474
ENSG00000118579	chr4	17616254	17635728	MED28	protein_coding	KNOWN	ENSG00000118579.7	0.70533	1.85002	0.0643107	0.381256	Brain_Frontal_Cortex	0.661375	FZ_amplitude	0.684474
ENSG00000136897	chr9	104149915	104160896	MRPL50	protein_coding	KNOWN	ENSG00000136897.6	0.375543	1.84999	0.0643148	0.202997	Brain_Cortex	0.701294	FZ_amplitude	0.684474
ENSG00000100201	chr22	38879445	38903665	DDX17	protein_coding	KNOWN	ENSG00000100201.14	-0.525032	-1.84979	0.064344	0.283834	Brain_Cortex	0.701294	FZ_amplitude	0.684474
ENSG00000226421	chr7	32511125	32512021	SLC25A5P5	pseudogene	KNOWN	ENSG00000226421.1	-0.335329	-1.84878	0.0644894	0.181378	Brain_Cortex	0.701294	FZ_amplitude	0.685091
ENSG00000101290	chr20	5107432	5178533	CDS2	protein_coding	KNOWN	ENSG00000101290.9	-0.278405	-1.84804	0.064596	0.150648	Brain_Cortex	0.701294	FZ_amplitude	0.685295
ENSG00000088340	chr20	34146507	34195484	FER1L4	pseudogene	KNOWN	ENSG00000088340.11	-0.588331	-1.84679	0.0647781	0.31857	Brain_Cortex	0.701294	FZ_amplitude	0.686297
ENSG00000180535	chr7	97840739	97842291	BHLHA15	protein_coding	KNOWN	ENSG00000180535.3	0.325158	1.84564	0.0649451	0.176177	Brain_Frontal_Cortex	0.665969	FZ_amplitude	0.686733
ENSG00000023228	chr2	206979541	207024327	NDUFS1	protein_coding	KNOWN	ENSG00000023228.9	-0.216054	-1.8431	0.0653144	0.117223	Brain_Frontal_Cortex	0.666914	FZ_amplitude	0.686733
ENSG00000104432	chr8	79587978	79717758	IL7	protein_coding	KNOWN	ENSG00000104432.8	0.616221	1.84237	0.0654212	0.334472	Brain_Cortex	0.701294	FZ_amplitude	0.686733
ENSG00000223768	chr21	46713200	46717269	LINC00205	lincRNA	KNOWN	ENSG00000223768.1	0.176278	1.84172	0.0655156	0.0957134	Brain_Cortex	0.701294	FZ_amplitude	0.686733
ENSG00000114030	chr3	122140796	122233792	KPNA1	protein_coding	KNOWN	ENSG00000114030.8	0.59635	1.84069	0.0656677	0.323983	Brain_Cortex	0.701294	FZ_amplitude	0.686733
ENSG00000138346	chr10	70173821	70231879	DNA2	protein_coding	KNOWN	ENSG00000138346.10	-0.324777	-1.84028	0.0657273	0.176483	Brain_Cortex	0.701294	FZ_amplitude	0.686733
ENSG00000173930	chr5	101569690	101632253	SLCO4C1	protein_coding	KNOWN	ENSG00000173930.8	-0.287391	-1.83921	0.0658846	0.156258	Brain_Cortex	0.701294	FZ_amplitude	0.686733
ENSG00000262700	chr16	25104708	25106576	RP11-266L9.3	pseudogene	KNOWN	ENSG00000262700.1	0.225059	1.8387	0.0659591	0.122401	Brain_Cortex	0.701294	FZ_amplitude	0.686733
ENSG00000227827	chr16	16450081	16471364	RP11-958N24.2	pseudogene	KNOWN	ENSG00000227827.3	0.568096	1.83789	0.0660781	0.309102	Brain_Frontal_Cortex	0.666914	FZ_amplitude	0.686733
ENSG00000180777	chr18	14728271	14852737	ANKRD30B	protein_coding	KNOWN	ENSG00000180777.9	-0.513602	-1.83756	0.066128	0.279503	Brain_Frontal_Cortex	0.666914	FZ_amplitude	0.686733
ENSG00000245060	chr5	180257957	180262726	LINC00847	lincRNA	NOVEL	ENSG00000245060.2	-0.294087	-1.83609	0.0663441	0.16017	Brain_Cortex	0.701294	FZ_amplitude	0.686733
ENSG00000134809	chr11	57295936	57298276	TIMM10	protein_coding	KNOWN	ENSG00000134809.4	-0.381578	-1.8359	0.0663721	0.207842	Brain_Cortex	0.701294	FZ_amplitude	0.686733
ENSG00000156253	chr21	30376705	30391699	RWDD2B	protein_coding	KNOWN	ENSG00000156253.2	0.20242	1.8356	0.0664164	0.110275	Brain_Frontal_Cortex	0.666914	FZ_amplitude	0.686733
ENSG00000228998	chr15	90818266	90820841	RP11-697E2.7	pseudogene	KNOWN	ENSG00000228998.3	-0.353452	-1.83454	0.0665736	0.192665	Brain_Cortex	0.701294	FZ_amplitude	0.686733
ENSG00000037637	chr1	16573334	16678949	FBXO42	protein_coding	KNOWN	ENSG00000037637.6	-0.353701	-1.83406	0.0666448	0.192851	Brain_Frontal_Cortex	0.666914	FZ_amplitude	0.686733
ENSG00000188257	chr1	20301925	20306932	PLA2G2A	protein_coding	KNOWN	ENSG00000188257.6	0.663998	1.83345	0.066735	0.362157	Brain_Frontal_Cortex	0.666914	FZ_amplitude	0.686733
ENSG00000125148	chr16	56642111	56643409	MT2A	protein_coding	KNOWN	ENSG00000125148.6	0.472153	1.83282	0.0668299	0.257611	Brain_Frontal_Cortex	0.666914	FZ_amplitude	0.686733
ENSG00000174332	chr1	53971910	54199877	GLIS1	protein_coding	KNOWN	ENSG00000174332.3	-0.747368	-1.83271	0.0668464	0.407795	Brain_Cortex	0.701294	FZ_amplitude	0.686733
ENSG00000182919	chr11	93474757	93497915	C11orf54	protein_coding	KNOWN	ENSG00000182919.10	0.203204	1.83256	0.0668677	0.110885	Brain_Frontal_Cortex	0.666914	FZ_amplitude	0.686733
ENSG00000123975	chr9	91926113	91931618	CKS2	protein_coding	KNOWN	ENSG00000123975.4	-0.439263	-1.8325	0.066877	0.239707	Brain_Cortex	0.701294	FZ_amplitude	0.686733
ENSG00000140575	chr15	90931450	91045475	IQGAP1	protein_coding	KNOWN	ENSG00000140575.8	-0.261337	-1.83224	0.066915	0.142632	Brain_Frontal_Cortex	0.666914	FZ_amplitude	0.686733
ENSG00000186275	chr1	146373546	146467744	NBPF12	protein_coding	KNOWN	ENSG00000186275.7	-1.10462	-1.83202	0.0669486	0.602953	Brain_Cortex	0.701294	FZ_amplitude	0.686733
ENSG00000137274	chr6	3118608	3153812	BPHL	protein_coding	KNOWN	ENSG00000137274.8	-3.04136	-1.83195	0.0669595	1.66018	Brain_Frontal_Cortex	0.666914	FZ_amplitude	0.686733
ENSG00000136908	chr9	130697378	130700763	DPM2	protein_coding	KNOWN	ENSG00000136908.13	0.154396	1.83111	0.067084	0.0843181	Brain_Cortex	0.701294	FZ_amplitude	0.686733
ENSG00000255284	chr11	777578	784297	AP006621.5	protein_coding	NOVEL	ENSG00000255284.1	-0.613132	-1.83077	0.0671343	0.334903	Brain_Frontal_Cortex	0.666914	FZ_amplitude	0.686733
ENSG00000139178	chr12	7242183	7261869	C1RL	protein_coding	KNOWN	ENSG00000139178.6	0.244306	1.8305	0.0671758	0.133465	Brain_Cortex	0.701294	FZ_amplitude	0.686733
ENSG00000179598	chr17	17104309	17109629	PLD6	protein_coding	KNOWN	ENSG00000179598.5	0.517891	1.82968	0.0672978	0.28305	Brain_Frontal_Cortex	0.666914	FZ_amplitude	0.686733
ENSG00000184647	chr8	10383056	10411676	PRSS55	protein_coding	KNOWN	ENSG00000184647.6	0.310584	1.82791	0.0675627	0.169912	Brain_Cortex	0.701294	FZ_amplitude	0.686733
ENSG00000183346	chr10	63422719	63526524	C10orf107	protein_coding	KNOWN	ENSG00000183346.6	0.263303	1.82692	0.0677114	0.144124	Brain_Frontal_Cortex	0.666914	FZ_amplitude	0.686733
ENSG00000188186	chr7	99746530	99753567	LAMTOR4	protein_coding	KNOWN	ENSG00000188186.6	0.284519	1.82686	0.0677213	0.155743	Brain_Cortex	0.701294	FZ_amplitude	0.686733
ENSG00000262539	chr17	44336917	44337972	RP11-259G18.3	pseudogene	KNOWN	ENSG00000262539.1	-0.288369	-1.82651	0.0677729	0.157879	Brain_Cortex	0.701294	FZ_amplitude	0.686733
ENSG00000150873	chr2	11273179	11286916	C2orf50	protein_coding	KNOWN	ENSG00000150873.7	-0.265895	-1.82612	0.0678327	0.145607	Brain_Cortex	0.701294	FZ_amplitude	0.686733
ENSG00000163046	chr2	132905164	133015542	ANKRD30BL	protein_coding	KNOWN	ENSG00000163046.11	-0.532587	-1.82587	0.0678701	0.29169	Brain_Cortex	0.701294	FZ_amplitude	0.686733
ENSG00000184601	chr14	105046021	105056852	C14orf180	protein_coding	KNOWN	ENSG00000184601.6	0.603934	1.82561	0.0679094	0.330812	Brain_Cortex	0.701294	FZ_amplitude	0.686733
ENSG00000138663	chr4	83955600	83996971	COPS4	protein_coding	KNOWN	ENSG00000138663.4	0.66539	1.82535	0.067948	0.364527	Brain_Frontal_Cortex	0.666914	FZ_amplitude	0.686733
ENSG00000104413	chr8	95653302	95719694	ESRP1	protein_coding	KNOWN	ENSG00000104413.11	-0.571735	-1.82519	0.0679726	0.313247	Brain_Cortex	0.701294	FZ_amplitude	0.686733
ENSG00000105928	chr7	24737972	24809244	DFNA5	protein_coding	KNOWN	ENSG00000105928.9	0.189753	1.82338	0.0682453	0.104066	Brain_Cortex	0.701906	FZ_amplitude	0.687765
ENSG00000162998	chr2	183698002	183731890	FRZB	protein_coding	KNOWN	ENSG00000162998.4	-0.491094	-1.82133	0.0685569	0.269635	Brain_Cortex	0.701906	FZ_amplitude	0.687765
ENSG00000183260	chr20	62492566	62494341	ABHD16B	protein_coding	KNOWN	ENSG00000183260.5	-0.628524	-1.82105	0.0685996	0.345144	Brain_Cortex	0.701906	FZ_amplitude	0.687765
ENSG00000184984	chr15	34260921	34357291	CHRM5	protein_coding	KNOWN	ENSG00000184984.8	0.287907	1.82101	0.068605	0.158103	Brain_Frontal_Cortex	0.666914	FZ_amplitude	0.687765
ENSG00000146223	chr6	42847356	42857663	RPL7L1	protein_coding	KNOWN	ENSG00000146223.10	-0.336159	-1.82097	0.0686118	0.184604	Brain_Frontal_Cortex	0.666914	FZ_amplitude	0.687765
ENSG00000113161	chr5	74632154	74657929	HMGCR	protein_coding	KNOWN	ENSG00000113161.11	-0.247548	-1.82043	0.0686934	0.135983	Brain_Frontal_Cortex	0.666914	FZ_amplitude	0.687765
ENSG00000174744	chr11	66104804	66112596	BRMS1	protein_coding	KNOWN	ENSG00000174744.9	-0.479493	-1.81933	0.0688609	0.263555	Brain_Cortex	0.701906	FZ_amplitude	0.687765
ENSG00000173805	chr17	39873994	39890896	HAP1	protein_coding	KNOWN	ENSG00000173805.11	0.687702	1.81791	0.0690778	0.378292	Brain_Cortex	0.701906	FZ_amplitude	0.687765
ENSG00000138472	chr3	108626639	108672742	GUCA1C	protein_coding	KNOWN	ENSG00000138472.6	0.447813	1.81763	0.0691201	0.246371	Brain_Cortex	0.701906	FZ_amplitude	0.687765
ENSG00000162384	chr1	53679771	53686289	C1orf123	protein_coding	KNOWN	ENSG00000162384.9	0.292902	1.8175	0.0691403	0.161156	Brain_Frontal_Cortex	0.666914	FZ_amplitude	0.687765
ENSG00000270235	chr10	135137576	135138249	RP11-122K13.14	lincRNA	NOVEL	ENSG00000270235.1	-0.500831	-1.81726	0.0691767	0.275596	Brain_Cortex	0.701906	FZ_amplitude	0.687765
ENSG00000254415	chr19	52145806	52150054	SIGLEC14	protein_coding	KNOWN	ENSG00000254415.3	-0.279997	-1.81703	0.069213	0.154096	Brain_Frontal_Cortex	0.666914	FZ_amplitude	0.687765
ENSG00000091136	chr7	107564244	107643700	LAMB1	protein_coding	KNOWN	ENSG00000091136.9	0.214287	1.81697	0.0692223	0.117937	Brain_Frontal_Cortex	0.666914	FZ_amplitude	0.687765
ENSG00000175471	chr5	94039446	94620279	MCTP1	protein_coding	KNOWN	ENSG00000175471.15	0.14974	1.81627	0.0693287	0.0824439	Brain_Frontal_Cortex	0.666914	FZ_amplitude	0.687765
ENSG00000107147	chr9	138594031	138684992	KCNT1	protein_coding	KNOWN	ENSG00000107147.7	-0.593169	-1.81587	0.0693906	0.326658	Brain_Frontal_Cortex	0.666914	FZ_amplitude	0.687765
ENSG00000271664	chr7	148972710	148975083	RP4-800G7.3	pseudogene	KNOWN	ENSG00000271664.1	-0.336589	-1.81464	0.0695789	0.185485	Brain_Frontal_Cortex	0.666914	FZ_amplitude	0.687925
ENSG00000121335	chr12	11544476	11653975	PRB2	protein_coding	KNOWN	ENSG00000121335.10	0.510196	1.81416	0.0696537	0.281231	Brain_Cortex	0.702842	FZ_amplitude	0.687925
ENSG00000174720	chr4	113558120	113578748	LARP7	protein_coding	KNOWN	ENSG00000174720.11	0.309065	1.81405	0.0696705	0.170373	Brain_Cortex	0.702842	FZ_amplitude	0.687925
ENSG00000242866	chr15	43891596	44010458	STRC	protein_coding	KNOWN	ENSG00000242866.5	-0.470296	-1.81306	0.0698231	0.259394	Brain_Frontal_Cortex	0.666914	FZ_amplitude	0.687925
ENSG00000100218	chr22	23401593	23487208	RTDR1	protein_coding	KNOWN	ENSG00000100218.7	-0.34165	-1.81261	0.0698927	0.188485	Brain_Cortex	0.702842	FZ_amplitude	0.687925
ENSG00000268658	chr19	21666176	21686040	LINC00664	lincRNA	NOVEL	ENSG00000268658.1	-0.421073	-1.81234	0.0699332	0.232336	Brain_Frontal_Cortex	0.666914	FZ_amplitude	0.687925
ENSG00000212673	chr1	32379174	32380745	AL136115.1	protein_coding	KNOWN	ENSG00000212673.1	0.723134	1.81152	0.0700611	0.399187	Brain_Frontal_Cortex	0.666914	FZ_amplitude	0.688319
ENSG00000231799	chr9	92064473	92065669	RP13-93L13.2	pseudogene	KNOWN	ENSG00000231799.2	-0.519885	-1.81076	0.0701786	0.287109	Brain_Frontal_Cortex	0.666914	FZ_amplitude	0.688611
ENSG00000158856	chr8	21906506	21940038	DMTN	protein_coding	KNOWN	ENSG00000158856.13	-0.371709	-1.80992	0.0703082	0.205373	Brain_Frontal_Cortex	0.666914	FZ_amplitude	0.688883
ENSG00000146587	chr7	5085452	5109119	RBAK	protein_coding	KNOWN	ENSG00000146587.13	0.2897	1.80944	0.0703821	0.160104	Brain_Cortex	0.702842	FZ_amplitude	0.688883
ENSG00000206344	chr6	31165537	31171745	HCG27	protein_coding	KNOWN	ENSG00000206344.6	0.473018	1.8083	0.0705604	0.261582	Brain_Cortex	0.702842	FZ_amplitude	0.689183
ENSG00000074054	chr2	122095352	122407163	CLASP1	protein_coding	KNOWN	ENSG00000074054.13	0.244597	1.80791	0.0706206	0.135293	Brain_Frontal_Cortex	0.666914	FZ_amplitude	0.689183
ENSG00000136881	chr9	104122699	104145801	BAAT	protein_coding	KNOWN	ENSG00000136881.7	-0.248106	-1.80755	0.0706764	0.137261	Brain_Frontal_Cortex	0.666914	FZ_amplitude	0.689183
ENSG00000242294	chr7	99933702	99949523	STAG3L5P	pseudogene	KNOWN	ENSG00000242294.2	-0.222932	-1.80613	0.0708985	0.123431	Brain_Frontal_Cortex	0.667235	FZ_amplitude	0.690489
ENSG00000085872	chr19	16628700	16653341	CHERP	protein_coding	KNOWN	ENSG00000085872.10	0.384936	1.80554	0.0709905	0.213197	Brain_Cortex	0.702842	FZ_amplitude	0.690528
ENSG00000124198	chr20	47538427	47653230	ARFGEF2	protein_coding	KNOWN	ENSG00000124198.8	0.629106	1.80466	0.0711281	0.348601	Brain_Cortex	0.702842	FZ_amplitude	0.690827
ENSG00000175826	chr17	7146910	7155810	CTDNEP1	protein_coding	KNOWN	ENSG00000175826.7	-1.39636	-1.8041	0.0712158	0.773993	Brain_Cortex	0.702842	FZ_amplitude	0.690827
ENSG00000069998	chr22	17618401	17646177	CECR5	protein_coding	KNOWN	ENSG00000069998.8	0.701895	1.80315	0.071365	0.389261	Brain_Cortex	0.702842	FZ_amplitude	0.690827
ENSG00000136108	chr13	53029564	53050763	CKAP2	protein_coding	KNOWN	ENSG00000136108.10	0.218558	1.80274	0.0714286	0.121237	Brain_Cortex	0.702842	FZ_amplitude	0.690827
ENSG00000177084	chr12	133200348	133263951	POLE	protein_coding	KNOWN	ENSG00000177084.12	-0.186457	-1.80232	0.0714949	0.103454	Brain_Frontal_Cortex	0.671068	FZ_amplitude	0.690827
ENSG00000088298	chr20	33703167	33865928	EDEM2	protein_coding	KNOWN	ENSG00000088298.8	1.01624	1.80197	0.07155	0.563962	Brain_Cortex	0.702842	FZ_amplitude	0.690827
ENSG00000228050	chr22	22577580	22578959	TOP3BP1	pseudogene	KNOWN	ENSG00000228050.1	0.288828	1.80108	0.0716902	0.160364	Brain_Frontal_Cortex	0.671126	FZ_amplitude	0.69133
ENSG00000157540	chr21	38738092	38889753	DYRK1A	protein_coding	KNOWN	ENSG00000157540.15	-2.66968	-1.79963	0.0719196	1.48346	Brain_Frontal_Cortex	0.671491	FZ_amplitude	0.69269
ENSG00000135773	chr1	230883130	230937749	CAPN9	protein_coding	KNOWN	ENSG00000135773.8	-0.230487	-1.79827	0.0721343	0.128172	Brain_Cortex	0.702842	FZ_amplitude	0.693036
ENSG00000196966	chr6	26225383	26225844	HIST1H3E	protein_coding	KNOWN	ENSG00000196966.3	-0.262803	-1.79715	0.072312	0.146233	Brain_Cortex	0.702842	FZ_amplitude	0.693036
ENSG00000114268	chr3	48555117	48599448	PFKFB4	protein_coding	KNOWN	ENSG00000114268.7	-0.526958	-1.79707	0.0723249	0.293232	Brain_Cortex	0.702842	FZ_amplitude	0.693036
ENSG00000243708	chr15	42120283	42140345	PLA2G4B	protein_coding	KNOWN	ENSG00000243708.4	-0.309668	-1.79693	0.0723465	0.172332	Brain_Frontal_Cortex	0.671491	FZ_amplitude	0.693036
ENSG00000185324	chr16	89747145	89762772	CDK10	protein_coding	KNOWN	ENSG00000185324.17	0.237332	1.79573	0.0725375	0.132164	Brain_Cortex	0.702842	FZ_amplitude	0.693036
ENSG00000183891	chr2	20096404	20101747	TTC32	protein_coding	KNOWN	ENSG00000183891.5	-0.237559	-1.79551	0.0725724	0.132307	Brain_Frontal_Cortex	0.671491	FZ_amplitude	0.693036
ENSG00000255098	chr8	11870545	11873043	RP11-481A20.11	protein_coding	PUTATIVE	ENSG00000255098.1	-0.489577	-1.7947	0.0727009	0.27279	Brain_Cortex	0.702842	FZ_amplitude	0.693036
ENSG00000203797	chr6	110712974	110736765	DDO	protein_coding	KNOWN	ENSG00000203797.5	-0.274714	-1.79445	0.0727417	0.153091	Brain_Cortex	0.702842	FZ_amplitude	0.693036
ENSG00000172954	chr2	30670092	30867091	LCLAT1	protein_coding	KNOWN	ENSG00000172954.9	0.217645	1.79424	0.0727754	0.121303	Brain_Cortex	0.702842	FZ_amplitude	0.693036
ENSG00000137806	chr15	41679551	41694717	NDUFAF1	protein_coding	KNOWN	ENSG00000137806.4	0.203266	1.79376	0.0728519	0.113319	Brain_Cortex	0.702842	FZ_amplitude	0.693036
ENSG00000122136	chr9	138437985	138441815	OBP2A	protein_coding	KNOWN	ENSG00000122136.9	0.375552	1.79328	0.0729278	0.209422	Brain_Frontal_Cortex	0.671491	FZ_amplitude	0.693036
ENSG00000161217	chr3	195941093	196014828	PCYT1A	protein_coding	KNOWN	ENSG00000161217.7	-0.658176	-1.79127	0.0732498	0.367435	Brain_Cortex	0.702842	FZ_amplitude	0.693243
ENSG00000074527	chr12	96051583	96184930	NTN4	protein_coding	KNOWN	ENSG00000074527.7	0.626634	1.79095	0.0733009	0.349889	Brain_Frontal_Cortex	0.671491	FZ_amplitude	0.693243
ENSG00000239815	chr7	128506633	128508898	RP11-309L24.4	lincRNA	NOVEL	ENSG00000239815.1	0.292877	1.79069	0.073343	0.163556	Brain_Cortex	0.702842	FZ_amplitude	0.693243
ENSG00000205037	chr16	88121647	88134591	RP11-863P13.4	lincRNA	NOVEL	ENSG00000205037.2	0.241528	1.79061	0.0733558	0.134886	Brain_Cortex	0.702842	FZ_amplitude	0.693243
ENSG00000197958	chr9	130209953	130213684	RPL12	protein_coding	KNOWN	ENSG00000197958.8	0.281593	1.79039	0.0733918	0.157281	Brain_Frontal_Cortex	0.671491	FZ_amplitude	0.693243
ENSG00000185290	chr7	56182374	56184093	NUPR1L	protein_coding	KNOWN	ENSG00000185290.3	-0.257391	-1.78834	0.0737205	0.143927	Brain_Frontal_Cortex	0.671491	FZ_amplitude	0.693519
ENSG00000183186	chr19	405438	409139	C2CD4C	protein_coding	KNOWN	ENSG00000183186.6	-0.56891	-1.78775	0.0738157	0.318226	Brain_Frontal_Cortex	0.671491	FZ_amplitude	0.693519
ENSG00000176531	chr19	43979106	44009087	PHLDB3	protein_coding	KNOWN	ENSG00000176531.6	-0.259407	-1.78753	0.0738526	0.145121	Brain_Frontal_Cortex	0.671491	FZ_amplitude	0.693519
ENSG00000155729	chr2	201353675	201384507	KCTD18	protein_coding	KNOWN	ENSG00000155729.8	-0.736304	-1.78748	0.07386	0.411923	Brain_Frontal_Cortex	0.671491	FZ_amplitude	0.693519
ENSG00000229178	chr3	195382436	195384798	AC069513.4	lincRNA	NOVEL	ENSG00000229178.1	-0.329478	-1.78746	0.0738633	0.184328	Brain_Frontal_Cortex	0.671491	FZ_amplitude	0.693519
ENSG00000135454	chr12	58017193	58027138	B4GALNT1	protein_coding	KNOWN	ENSG00000135454.9	0.255721	1.78616	0.0740729	0.143168	Brain_Cortex	0.702842	FZ_amplitude	0.694088
ENSG00000218537	chr22	24236613	24241117	AP000350.4	protein_coding	PUTATIVE	ENSG00000218537.1	-0.189864	-1.7858	0.0741313	0.106319	Brain_Frontal_Cortex	0.671491	FZ_amplitude	0.694088
ENSG00000136866	chr9	115800660	115819039	ZFP37	protein_coding	KNOWN	ENSG00000136866.9	0.397794	1.78544	0.0741895	0.222799	Brain_Frontal_Cortex	0.671491	FZ_amplitude	0.694088
ENSG00000261349	chr1	25592593	25593627	RP3-465N24.5	pseudogene	KNOWN	ENSG00000261349.1	-0.36264	-1.78354	0.0744981	0.203326	Brain_Cortex	0.702842	FZ_amplitude	0.695291
ENSG00000049239	chr1	9294834	9331396	H6PD	protein_coding	KNOWN	ENSG00000049239.8	-0.534661	-1.78296	0.0745925	0.299872	Brain_Cortex	0.702842	FZ_amplitude	0.695291
ENSG00000262500	chr17	44320972	44322410	RP11-259G18.2	pseudogene	KNOWN	ENSG00000262500.1	-0.320226	-1.78276	0.0746251	0.179623	Brain_Cortex	0.702842	FZ_amplitude	0.695291
ENSG00000185869	chr19	37379026	37407193	ZNF829	protein_coding	KNOWN	ENSG00000185869.9	-0.551161	-1.7819	0.0747652	0.30931	Brain_Frontal_Cortex	0.673937	FZ_amplitude	0.695291
ENSG00000124839	chr2	238482965	238510257	RAB17	protein_coding	KNOWN	ENSG00000124839.8	0.381624	1.78145	0.0748397	0.214221	Brain_Frontal_Cortex	0.673937	FZ_amplitude	0.695291
ENSG00000260261	chr3	195676059	195679566	RP11-480A16.1	lincRNA	NOVEL	ENSG00000260261.1	-0.448745	-1.78138	0.0748502	0.251908	Brain_Cortex	0.702842	FZ_amplitude	0.695291
ENSG00000175874	chr2	101962013	102004057	CREG2	protein_coding	KNOWN	ENSG00000175874.5	-0.55193	-1.78019	0.0750448	0.31004	Brain_Frontal_Cortex	0.674073	FZ_amplitude	0.696273
ENSG00000162576	chr1	1288069	1297157	MXRA8	protein_coding	KNOWN	ENSG00000162576.12	-0.342882	-1.77797	0.075409	0.192851	Brain_Cortex	0.702842	FZ_amplitude	0.698459
ENSG00000071994	chr6	170884383	170893780	PDCD2	protein_coding	KNOWN	ENSG00000071994.6	0.351544	1.77683	0.0755957	0.197849	Brain_Cortex	0.702842	FZ_amplitude	0.698459
ENSG00000101166	chr20	57608200	57617964	SLMO2	protein_coding	KNOWN	ENSG00000101166.11	-0.712845	-1.77682	0.0755972	0.40119	Brain_Frontal_Cortex	0.67732	FZ_amplitude	0.698459
ENSG00000134376	chr1	197170592	197447585	CRB1	protein_coding	KNOWN	ENSG00000134376.10	0.636301	1.77496	0.075905	0.358488	Brain_Cortex	0.702842	FZ_amplitude	0.698459
ENSG00000272828	chr14	64929946	64930175	CTD-2555O16.3	lincRNA	NOVEL	ENSG00000272828.1	0.267563	1.7748	0.0759311	0.150757	Brain_Cortex	0.702842	FZ_amplitude	0.698459
ENSG00000160349	chr9	138413284	138418378	LCN1	protein_coding	KNOWN	ENSG00000160349.5	0.264087	1.77454	0.0759731	0.148819	Brain_Cortex	0.702842	FZ_amplitude	0.698459
ENSG00000272800	chr2	184079047	184080128	RP11-438L19.1	lincRNA	NOVEL	ENSG00000272800.1	-0.519976	-1.77453	0.0759762	0.293023	Brain_Frontal_Cortex	0.679001	FZ_amplitude	0.698459
ENSG00000189045	chr5	74907284	74967671	ANKDD1B	protein_coding	KNOWN	ENSG00000189045.9	-0.427156	-1.77359	0.0761318	0.240843	Brain_Cortex	0.702842	FZ_amplitude	0.698459
ENSG00000176108	chr17	78965398	78983317	CHMP6	protein_coding	KNOWN	ENSG00000176108.5	0.250776	1.77305	0.07622	0.141438	Brain_Cortex	0.702842	FZ_amplitude	0.698459
ENSG00000206503	chr6	29909037	29913661	HLA-A	protein_coding	KNOWN	ENSG00000206503.7	-0.415006	-1.77279	0.0762629	0.234097	Brain_Cortex	0.702842	FZ_amplitude	0.698459
ENSG00000177752	chr4	44624086	44680573	YIPF7	protein_coding	KNOWN	ENSG00000177752.10	0.680608	1.77227	0.0763489	0.384031	Brain_Cortex	0.702842	FZ_amplitude	0.698459
ENSG00000257800	chr2	74347807	74350345	FNBP1P1	pseudogene	KNOWN	ENSG00000257800.1	0.191604	1.7722	0.076362	0.108117	Brain_Cortex	0.702842	FZ_amplitude	0.698459
ENSG00000171298	chr17	78075355	78093678	GAA	protein_coding	KNOWN	ENSG00000171298.8	0.266937	1.7714	0.0764944	0.150693	Brain_Cortex	0.702842	FZ_amplitude	0.698459
ENSG00000117152	chr1	163038565	163046592	RGS4	protein_coding	KNOWN	ENSG00000117152.9	-0.1806	-1.7712	0.0765276	0.101965	Brain_Frontal_Cortex	0.682211	FZ_amplitude	0.698459
ENSG00000156253	chr21	30376705	30391699	RWDD2B	protein_coding	KNOWN	ENSG00000156253.2	0.191022	1.77035	0.076668	0.1079	Brain_Cortex	0.702842	FZ_amplitude	0.698551
ENSG00000143167	chr1	167022073	167059868	GPA33	protein_coding	KNOWN	ENSG00000143167.7	0.955329	1.77007	0.0767159	0.539713	Brain_Cortex	0.702842	FZ_amplitude	0.698551
ENSG00000259363	chr15	100347228	100417353	CTD-2054N24.2	protein_coding	PUTATIVE	ENSG00000259363.1	-0.302401	-1.76785	0.0770859	0.171055	Brain_Frontal_Cortex	0.684236	FZ_amplitude	0.700002
ENSG00000258701	chr14	105287538	105290055	LINC00638	lincRNA	NOVEL	ENSG00000258701.1	-0.572098	-1.76763	0.0771223	0.323652	Brain_Cortex	0.702842	FZ_amplitude	0.700002
ENSG00000273011	chr7	149587828	149588505	RP11-728K20.3	lincRNA	NOVEL	ENSG00000273011.1	0.475006	1.76686	0.0772522	0.268842	Brain_Cortex	0.702842	FZ_amplitude	0.700002
ENSG00000225398	chr2	114299514	114320875	RP11-395L14.5	pseudogene	KNOWN	ENSG00000225398.2	-0.337033	-1.76656	0.0773015	0.190785	Brain_Frontal_Cortex	0.684236	FZ_amplitude	0.700002
ENSG00000171160	chr10	99374310	99393344	MORN4	protein_coding	KNOWN	ENSG00000171160.13	-0.195049	-1.76637	0.0773333	0.110424	Brain_Frontal_Cortex	0.684236	FZ_amplitude	0.700002
ENSG00000197712	chr4	38869298	38947360	FAM114A1	protein_coding	KNOWN	ENSG00000197712.7	0.28137	1.76554	0.0774726	0.159367	Brain_Cortex	0.702842	FZ_amplitude	0.700002
ENSG00000168852	chr13	41396432	41495890	TPTE2P5	pseudogene	KNOWN	ENSG00000168852.8	-0.207797	-1.76467	0.0776188	0.117754	Brain_Frontal_Cortex	0.684274	FZ_amplitude	0.700002
ENSG00000205035	chr11	49580098	49831971	RP11-707M1.1	pseudogene	KNOWN	ENSG00000205035.4	-0.173271	-1.76332	0.077847	0.0982643	Brain_Cortex	0.702842	FZ_amplitude	0.700002
ENSG00000141956	chr21	43218385	43299591	PRDM15	protein_coding	KNOWN	ENSG00000141956.9	-0.617868	-1.76306	0.0778897	0.350451	Brain_Frontal_Cortex	0.684274	FZ_amplitude	0.700002
ENSG00000136936	chr9	100437191	100459639	XPA	protein_coding	KNOWN	ENSG00000136936.6	0.820489	1.76291	0.0779163	0.465418	Brain_Frontal_Cortex	0.684274	FZ_amplitude	0.700002
ENSG00000171720	chr5	141000443	141016437	HDAC3	protein_coding	KNOWN	ENSG00000171720.5	0.349847	1.76217	0.0780403	0.198532	Brain_Cortex	0.702842	FZ_amplitude	0.700002
ENSG00000112685	chr6	485133	693117	EXOC2	protein_coding	KNOWN	ENSG00000112685.9	-1.42769	-1.7611	0.0782213	0.810683	Brain_Cortex	0.702842	FZ_amplitude	0.700002
ENSG00000250571	chr8	144349603	144359101	GLI4	protein_coding	KNOWN	ENSG00000250571.2	0.67105	1.76043	0.0783343	0.381185	Brain_Cortex	0.702842	FZ_amplitude	0.700002
ENSG00000204149	chr10	51748078	51770259	AGAP6	protein_coding	KNOWN	ENSG00000204149.5	0.380817	1.76013	0.0783855	0.216357	Brain_Cortex	0.702842	FZ_amplitude	0.700002
ENSG00000261159	chr3	128578559	128579369	RP11-723O4.9	lincRNA	NOVEL	ENSG00000261159.1	0.26073	1.75988	0.0784275	0.148152	Brain_Frontal_Cortex	0.684437	FZ_amplitude	0.700002
ENSG00000185829	chr17	44594068	44657088	ARL17A	protein_coding	KNOWN	ENSG00000185829.11	-0.313544	-1.7598	0.078441	0.17817	Brain_Frontal_Cortex	0.684437	FZ_amplitude	0.700002
ENSG00000103855	chr15	73976307	74006859	CD276	protein_coding	KNOWN	ENSG00000103855.13	0.382717	1.75938	0.0785136	0.21753	Brain_Cortex	0.702842	FZ_amplitude	0.700002
ENSG00000234353	chr22	23980679	23982949	AP000347.4	pseudogene	KNOWN	ENSG00000234353.2	0.196406	1.75879	0.0786131	0.111671	Brain_Frontal_Cortex	0.684437	FZ_amplitude	0.700002
ENSG00000226745	chr1	40598436	40599120	RP11-115D7.3	pseudogene	KNOWN	ENSG00000226745.2	-0.476836	-1.75818	0.0787174	0.27121	Brain_Cortex	0.702842	FZ_amplitude	0.700002
ENSG00000120314	chr5	140044261	140053709	WDR55	protein_coding	KNOWN	ENSG00000120314.14	0.376228	1.75802	0.0787445	0.214007	Brain_Cortex	0.702842	FZ_amplitude	0.700002
ENSG00000152954	chr6	24126350	24155128	NRSN1	protein_coding	KNOWN	ENSG00000152954.7	-0.474355	-1.75691	0.0789334	0.269994	Brain_Cortex	0.702842	FZ_amplitude	0.700002
ENSG00000198466	chr19	58361225	58376480	ZNF587	protein_coding	KNOWN	ENSG00000198466.8	-0.334232	-1.75648	0.0790057	0.190285	Brain_Frontal_Cortex	0.684437	FZ_amplitude	0.700002
ENSG00000171806	chr1	169761670	169764107	METTL18	protein_coding	KNOWN	ENSG00000171806.7	0.337165	1.75645	0.0790108	0.191958	Brain_Frontal_Cortex	0.684437	FZ_amplitude	0.700002
ENSG00000131620	chr11	69924408	70035634	ANO1	protein_coding	KNOWN	ENSG00000131620.13	-0.285064	-1.75531	0.0792067	0.162401	Brain_Frontal_Cortex	0.684437	FZ_amplitude	0.700002
ENSG00000272864	chr1	75164453	75165017	RP11-17E13.2	lincRNA	NOVEL	ENSG00000272864.1	-0.209377	-1.75404	0.0794235	0.119368	Brain_Frontal_Cortex	0.684437	FZ_amplitude	0.700002
ENSG00000156639	chr6	37787275	38122400	ZFAND3	protein_coding	KNOWN	ENSG00000156639.7	0.234199	1.75376	0.079472	0.133541	Brain_Cortex	0.702842	FZ_amplitude	0.700002
ENSG00000267107	chr19	41960074	42006559	AC011526.1	lincRNA	KNOWN	ENSG00000267107.2	-0.716701	-1.75372	0.079478	0.408674	Brain_Frontal_Cortex	0.684437	FZ_amplitude	0.700002
ENSG00000104231	chr8	82613569	82645138	ZFAND1	protein_coding	KNOWN	ENSG00000104231.6	-0.262179	-1.7536	0.079499	0.149509	Brain_Cortex	0.702842	FZ_amplitude	0.700002
ENSG00000113396	chr5	127873706	128369335	SLC27A6	protein_coding	KNOWN	ENSG00000113396.8	0.330607	1.75312	0.0795817	0.188582	Brain_Cortex	0.702842	FZ_amplitude	0.700002
ENSG00000141294	chr17	45908993	45915079	LRRC46	protein_coding	KNOWN	ENSG00000141294.5	-0.426339	-1.75294	0.0796124	0.243214	Brain_Cortex	0.702842	FZ_amplitude	0.700002
ENSG00000256594	chr12	9787188	9811008	RP11-705C15.2	pseudogene	KNOWN	ENSG00000256594.3	-0.434278	-1.75169	0.0798273	0.24792	Brain_Cortex	0.702842	FZ_amplitude	0.700002
ENSG00000224097	chr4	39481875	39483525	RP11-472B18.1	pseudogene	KNOWN	ENSG00000224097.5	-0.604747	-1.75166	0.0798328	0.345243	Brain_Frontal_Cortex	0.685694	FZ_amplitude	0.700002
ENSG00000054690	chr14	68000018	68056329	PLEKHH1	protein_coding	KNOWN	ENSG00000054690.9	-0.726107	-1.7514	0.0798775	0.414587	Brain_Cortex	0.702842	FZ_amplitude	0.700002
ENSG00000183287	chr18	57098172	57364612	CCBE1	protein_coding	KNOWN	ENSG00000183287.9	-0.375968	-1.75023	0.080078	0.21481	Brain_Cortex	0.702842	FZ_amplitude	0.700002
ENSG00000137338	chr6	28249314	28270326	PGBD1	protein_coding	KNOWN	ENSG00000137338.4	-0.556311	-1.74978	0.0801563	0.317932	Brain_Cortex	0.702842	FZ_amplitude	0.700002
ENSG00000180185	chr16	1876968	1890208	FAHD1	protein_coding	KNOWN	ENSG00000180185.7	-0.214602	-1.74935	0.0802304	0.122675	Brain_Frontal_Cortex	0.685694	FZ_amplitude	0.700002
ENSG00000180535	chr7	97840739	97842291	BHLHA15	protein_coding	KNOWN	ENSG00000180535.3	0.242978	1.74756	0.0805403	0.139038	Brain_Cortex	0.702842	FZ_amplitude	0.700002
ENSG00000272130	chr5	21569864	21570154	RP11-360I2.1	lincRNA	NOVEL	ENSG00000272130.1	0.269439	1.74719	0.080605	0.154213	Brain_Frontal_Cortex	0.685694	FZ_amplitude	0.700002
ENSG00000149328	chr11	134201768	134248235	GLB1L2	protein_coding	KNOWN	ENSG00000149328.10	0.829828	1.74667	0.0806949	0.475092	Brain_Frontal_Cortex	0.685694	FZ_amplitude	0.700002
ENSG00000113396	chr5	127873706	128369335	SLC27A6	protein_coding	KNOWN	ENSG00000113396.8	0.455468	1.74644	0.0807346	0.260798	Brain_Frontal_Cortex	0.685694	FZ_amplitude	0.700002
ENSG00000204338	chr6	31973413	31976228	CYP21A1P	pseudogene	KNOWN	ENSG00000204338.4	0.2936	1.74616	0.0807835	0.168141	Brain_Frontal_Cortex	0.685694	FZ_amplitude	0.700002
ENSG00000170260	chr7	148936742	148952700	ZNF212	protein_coding	KNOWN	ENSG00000170260.4	1.61008	1.74526	0.0809404	0.922544	Brain_Cortex	0.702842	FZ_amplitude	0.700002
ENSG00000214871	chr7	23210760	23234503	AC005082.1	protein_coding	NOVEL	ENSG00000214871.3	-0.73361	-1.74484	0.0810132	0.420446	Brain_Frontal_Cortex	0.686002	FZ_amplitude	0.700002
ENSG00000157111	chr5	72416119	72427644	TMEM171	protein_coding	KNOWN	ENSG00000157111.8	-0.612827	-1.7441	0.0811414	0.351371	Brain_Cortex	0.702842	FZ_amplitude	0.700002
ENSG00000177082	chr15	85185999	85197574	WDR73	protein_coding	KNOWN	ENSG00000177082.8	0.208542	1.74399	0.0811605	0.119578	Brain_Cortex	0.702842	FZ_amplitude	0.700002
ENSG00000272417	chr5	10203712	10204152	CTD-2199O4.6	lincRNA	NOVEL	ENSG00000272417.1	-0.414358	-1.7426	0.0814039	0.237782	Brain_Frontal_Cortex	0.687278	FZ_amplitude	0.700002
ENSG00000175322	chr18	14057456	14132489	ZNF519	protein_coding	KNOWN	ENSG00000175322.7	-0.4421	-1.74258	0.0814076	0.253705	Brain_Cortex	0.702842	FZ_amplitude	0.700002
ENSG00000253321	chr5	89648854	89652426	RP11-61G23.2	lincRNA	NOVEL	ENSG00000253321.1	-0.629302	-1.74194	0.0815197	0.361266	Brain_Cortex	0.702842	FZ_amplitude	0.700002
ENSG00000169592	chr16	30006615	30017114	INO80E	protein_coding	KNOWN	ENSG00000169592.10	0.437799	1.74184	0.0815363	0.251342	Brain_Cortex	0.702842	FZ_amplitude	0.700002
ENSG00000090263	chr7	140705854	140715028	MRPS33	protein_coding	KNOWN	ENSG00000090263.11	-0.407462	-1.74159	0.0815806	0.23396	Brain_Cortex	0.702842	FZ_amplitude	0.700002
ENSG00000248546	chr4	165118159	165118863	ANP32C	pseudogene	KNOWN	ENSG00000248546.3	0.886448	1.74142	0.0816092	0.509036	Brain_Cortex	0.702842	FZ_amplitude	0.700002
ENSG00000250412	chr4	120255484	120299388	KLHL2P1	pseudogene	KNOWN	ENSG00000250412.1	-0.664766	-1.74141	0.0816125	0.381741	Brain_Frontal_Cortex	0.687278	FZ_amplitude	0.700002
ENSG00000144455	chr3	3742498	4508965	SUMF1	protein_coding	KNOWN	ENSG00000144455.9	-0.309267	-1.74065	0.081745	0.177673	Brain_Frontal_Cortex	0.687278	FZ_amplitude	0.700002
ENSG00000185829	chr17	44594068	44657088	ARL17A	protein_coding	KNOWN	ENSG00000185829.11	-0.244127	-1.74051	0.0817698	0.140262	Brain_Cortex	0.702842	FZ_amplitude	0.700002
ENSG00000084072	chr1	40157854	40229586	PPIE	protein_coding	KNOWN	ENSG00000084072.12	-0.222737	-1.74042	0.0817859	0.127979	Brain_Cortex	0.702842	FZ_amplitude	0.700002
ENSG00000064995	chr6	34845555	34855866	TAF11	protein_coding	KNOWN	ENSG00000064995.12	0.559901	1.73944	0.0819574	0.321886	Brain_Cortex	0.702842	FZ_amplitude	0.700417
ENSG00000271529	chr7	128296016	128298845	CICP14	pseudogene	KNOWN	ENSG00000271529.1	0.2635	1.73869	0.0820896	0.151551	Brain_Cortex	0.702842	FZ_amplitude	0.700417
ENSG00000188613	chr10	120789228	120793854	NANOS1	protein_coding	KNOWN	ENSG00000188613.5	0.210868	1.73634	0.0825035	0.121444	Brain_Cortex	0.702842	FZ_amplitude	0.700417
ENSG00000204946	chr7	148959262	148994393	ZNF783	protein_coding	KNOWN	ENSG00000204946.5	0.347678	1.73603	0.0825584	0.200272	Brain_Cortex	0.702842	FZ_amplitude	0.700417
ENSG00000218226	chr6	159030738	159042668	TATDN2P2	pseudogene	KNOWN	ENSG00000218226.1	-0.328976	-1.73582	0.0825954	0.189522	Brain_Frontal_Cortex	0.690084	FZ_amplitude	0.700417
ENSG00000254685	chr1	74663896	74699770	FPGT	protein_coding	KNOWN	ENSG00000254685.2	0.305462	1.73538	0.082674	0.17602	Brain_Cortex	0.702842	FZ_amplitude	0.700417
ENSG00000138606	chr15	45459412	45493373	SHF	protein_coding	KNOWN	ENSG00000138606.15	0.325831	1.73515	0.0827142	0.187783	Brain_Cortex	0.702842	FZ_amplitude	0.700417
ENSG00000083845	chr19	58897767	58906173	RPS5	protein_coding	KNOWN	ENSG00000083845.4	-0.647748	-1.73485	0.0827672	0.373374	Brain_Cortex	0.702842	FZ_amplitude	0.700417
ENSG00000142173	chr21	47518011	47552763	COL6A2	protein_coding	KNOWN	ENSG00000142173.10	-0.493398	-1.73385	0.0829442	0.284567	Brain_Frontal_Cortex	0.690084	FZ_amplitude	0.700417
ENSG00000175395	chr10	38238500	38265561	ZNF25	protein_coding	KNOWN	ENSG00000175395.11	0.284545	1.73332	0.0830394	0.164162	Brain_Cortex	0.702842	FZ_amplitude	0.700417
ENSG00000158406	chr6	26281283	26285762	HIST1H4H	protein_coding	KNOWN	ENSG00000158406.2	-0.53957	-1.73156	0.0833522	0.31161	Brain_Frontal_Cortex	0.690084	FZ_amplitude	0.700417
ENSG00000250366	chr14	96342729	96391908	LINC00617	lincRNA	NOVEL	ENSG00000250366.2	-0.381523	-1.73147	0.0833675	0.220346	Brain_Frontal_Cortex	0.690084	FZ_amplitude	0.700417
ENSG00000099341	chr19	38865176	38874464	PSMD8	protein_coding	KNOWN	ENSG00000099341.7	0.544782	1.73081	0.0834854	0.314756	Brain_Cortex	0.702842	FZ_amplitude	0.700417
ENSG00000183346	chr10	63422719	63526524	C10orf107	protein_coding	KNOWN	ENSG00000183346.6	0.150078	1.73013	0.0836065	0.0867433	Brain_Cortex	0.702842	FZ_amplitude	0.700417
ENSG00000119844	chr2	64751465	64820139	AFTPH	protein_coding	KNOWN	ENSG00000119844.10	0.541427	1.73006	0.0836201	0.312953	Brain_Frontal_Cortex	0.690084	FZ_amplitude	0.700417
ENSG00000180178	chr2	130748029	130808704	AC018865.8	pseudogene	KNOWN	ENSG00000180178.6	0.243467	1.72982	0.0836623	0.140747	Brain_Cortex	0.702842	FZ_amplitude	0.700417
ENSG00000181016	chr7	112120908	112131117	LSMEM1	protein_coding	KNOWN	ENSG00000181016.5	-0.375655	-1.72971	0.0836828	0.217178	Brain_Cortex	0.702842	FZ_amplitude	0.700417
ENSG00000251600	chr4	144833484	144903607	RP11-673E1.1	lincRNA	NOVEL	ENSG00000251600.1	-0.22943	-1.72951	0.0837181	0.132656	Brain_Cortex	0.702842	FZ_amplitude	0.700417
ENSG00000138071	chr2	65454887	65498387	ACTR2	protein_coding	KNOWN	ENSG00000138071.9	0.319715	1.7295	0.0837204	0.18486	Brain_Frontal_Cortex	0.690084	FZ_amplitude	0.700417
ENSG00000168405	chr6	25081548	25166793	CMAHP	pseudogene	KNOWN	ENSG00000168405.10	0.47878	1.72888	0.0838302	0.276931	Brain_Cortex	0.702842	FZ_amplitude	0.700417
ENSG00000124214	chr20	47729878	47804904	STAU1	protein_coding	KNOWN	ENSG00000124214.15	-0.653126	-1.72869	0.0838645	0.377815	Brain_Frontal_Cortex	0.690084	FZ_amplitude	0.700417
ENSG00000230246	chr9	90529408	90538572	SPATA31C1	pseudogene	KNOWN	ENSG00000230246.3	-0.180524	-1.72746	0.0840853	0.104503	Brain_Frontal_Cortex	0.690084	FZ_amplitude	0.700417
ENSG00000183323	chr5	68576002	68628636	CCDC125	protein_coding	KNOWN	ENSG00000183323.8	0.320254	1.72725	0.0841237	0.185413	Brain_Frontal_Cortex	0.690084	FZ_amplitude	0.700417
ENSG00000249926	chr12	132147141	132149249	RP11-495K9.6	lincRNA	NOVEL	ENSG00000249926.2	0.54896	1.72573	0.0843952	0.318102	Brain_Cortex	0.702842	FZ_amplitude	0.700417
ENSG00000124532	chr6	24403153	24425810	MRS2	protein_coding	KNOWN	ENSG00000124532.10	0.170281	1.72552	0.0844338	0.0986839	Brain_Cortex	0.702842	FZ_amplitude	0.700417
ENSG00000180011	chr18	72907063	72921303	ZADH2	protein_coding	KNOWN	ENSG00000180011.6	0.418112	1.72535	0.0844651	0.242335	Brain_Cortex	0.702842	FZ_amplitude	0.700417
ENSG00000185880	chr15	45021186	45060027	TRIM69	protein_coding	KNOWN	ENSG00000185880.8	0.438327	1.72487	0.0845508	0.254122	Brain_Frontal_Cortex	0.690084	FZ_amplitude	0.700417
ENSG00000189280	chr1	35220648	35224113	GJB5	protein_coding	KNOWN	ENSG00000189280.3	0.775988	1.72472	0.0845784	0.449922	Brain_Frontal_Cortex	0.690084	FZ_amplitude	0.700417
ENSG00000010438	chr9	33750515	33799230	PRSS3	protein_coding	KNOWN	ENSG00000010438.12	0.268798	1.72468	0.0845845	0.155853	Brain_Cortex	0.702842	FZ_amplitude	0.700417
ENSG00000099866	chr19	489176	505347	MADCAM1	protein_coding	KNOWN	ENSG00000099866.10	0.489107	1.72395	0.0847168	0.283713	Brain_Frontal_Cortex	0.690084	FZ_amplitude	0.700417
ENSG00000112667	chr6	43193367	43197222	DNPH1	protein_coding	KNOWN	ENSG00000112667.8	0.199099	1.72381	0.0847415	0.115499	Brain_Frontal_Cortex	0.690084	FZ_amplitude	0.700417
ENSG00000164251	chr5	76114758	76131140	F2RL1	protein_coding	KNOWN	ENSG00000164251.4	0.465447	1.72348	0.0848018	0.270062	Brain_Frontal_Cortex	0.690084	FZ_amplitude	0.700417
ENSG00000127399	chr7	150019728	150035239	LRRC61	protein_coding	KNOWN	ENSG00000127399.10	0.208402	1.72337	0.0848224	0.120927	Brain_Cortex	0.702842	FZ_amplitude	0.700417
ENSG00000256304	chr12	122806669	122808883	RP11-512M8.3	pseudogene	KNOWN	ENSG00000256304.1	0.740317	1.72305	0.0848801	0.429656	Brain_Cortex	0.702842	FZ_amplitude	0.700417
ENSG00000063180	chr19	49141199	49149569	CA11	protein_coding	KNOWN	ENSG00000063180.4	0.357452	1.72185	0.0850973	0.207598	Brain_Cortex	0.702842	FZ_amplitude	0.700417
ENSG00000100360	chr22	37154246	37172300	IFT27	protein_coding	KNOWN	ENSG00000100360.10	0.35633	1.72124	0.0852069	0.207019	Brain_Cortex	0.702842	FZ_amplitude	0.700417
ENSG00000105072	chr19	16607122	16632163	C19orf44	protein_coding	KNOWN	ENSG00000105072.4	-0.26167	-1.72085	0.0852781	0.152059	Brain_Cortex	0.702842	FZ_amplitude	0.700417
ENSG00000168803	chr15	43622872	43646096	ADAL	protein_coding	KNOWN	ENSG00000168803.10	-0.376587	-1.72066	0.0853119	0.218861	Brain_Cortex	0.702842	FZ_amplitude	0.700417
ENSG00000215790	chr1	1656277	1677431	SLC35E2	protein_coding	KNOWN	ENSG00000215790.2	1.05587	1.71985	0.0854592	0.613933	Brain_Cortex	0.702842	FZ_amplitude	0.700417
ENSG00000115041	chr2	95963052	96051825	KCNIP3	protein_coding	KNOWN	ENSG00000115041.8	0.673289	1.71982	0.085466	0.391489	Brain_Cortex	0.702842	FZ_amplitude	0.700417
ENSG00000184990	chr14	105219437	105234831	SIVA1	protein_coding	KNOWN	ENSG00000184990.8	-0.39519	-1.7189	0.085632	0.229908	Brain_Cortex	0.702842	FZ_amplitude	0.700417
ENSG00000183793	chr16	15457516	15474904	NPIPA5	protein_coding	NOVEL	ENSG00000183793.9	-0.256021	-1.71783	0.0858275	0.149037	Brain_Frontal_Cortex	0.690557	FZ_amplitude	0.700417
ENSG00000026025	chr10	17270258	17279592	VIM	protein_coding	KNOWN	ENSG00000026025.9	-0.689664	-1.71771	0.0858502	0.401503	Brain_Cortex	0.702842	FZ_amplitude	0.700417
ENSG00000260423	chr12	9520060	9550213	RP13-735L24.1	lincRNA	NOVEL	ENSG00000260423.1	0.334724	1.71758	0.0858735	0.194881	Brain_Frontal_Cortex	0.690557	FZ_amplitude	0.700417
ENSG00000224676	chr22	24350068	24352081	AP000351.8	pseudogene	KNOWN	ENSG00000224676.1	0.412656	1.7172	0.0859435	0.240308	Brain_Frontal_Cortex	0.690557	FZ_amplitude	0.700417
ENSG00000243667	chr2	68350068	68384692	WDR92	protein_coding	KNOWN	ENSG00000243667.2	0.185609	1.71719	0.085944	0.108089	Brain_Frontal_Cortex	0.690557	FZ_amplitude	0.700417
ENSG00000197958	chr9	130209953	130213684	RPL12	protein_coding	KNOWN	ENSG00000197958.8	0.204218	1.7162	0.0861257	0.118994	Brain_Cortex	0.702842	FZ_amplitude	0.700988
ENSG00000204377	chr1	16555368	16556038	C1orf134	protein_coding	KNOWN	ENSG00000204377.3	1.0364	1.7152	0.0863083	0.604241	Brain_Cortex	0.702842	FZ_amplitude	0.700988
ENSG00000169031	chr2	228029281	228179508	COL4A3	protein_coding	KNOWN	ENSG00000169031.14	-0.219235	-1.71357	0.0866071	0.12794	Brain_Frontal_Cortex	0.690557	FZ_amplitude	0.700988
ENSG00000104497	chr8	82711816	82755101	SNX16	protein_coding	KNOWN	ENSG00000104497.9	0.2994	1.71335	0.0866489	0.174746	Brain_Frontal_Cortex	0.690557	FZ_amplitude	0.700988
ENSG00000143502	chr1	223394161	223537544	SUSD4	protein_coding	KNOWN	ENSG00000143502.10	-0.244039	-1.71236	0.0868312	0.142517	Brain_Cortex	0.702842	FZ_amplitude	0.700988
ENSG00000257800	chr2	74347807	74350345	FNBP1P1	pseudogene	KNOWN	ENSG00000257800.1	0.173004	1.71199	0.0868987	0.101055	Brain_Frontal_Cortex	0.690557	FZ_amplitude	0.700988
ENSG00000233762	chr2	172373749	172374232	AC007969.5	pseudogene	KNOWN	ENSG00000233762.2	-0.30477	-1.71193	0.0869099	0.178027	Brain_Cortex	0.702842	FZ_amplitude	0.700988
ENSG00000101104	chr20	43538703	43587676	PABPC1L	protein_coding	KNOWN	ENSG00000101104.8	-0.552676	-1.71192	0.0869121	0.32284	Brain_Frontal_Cortex	0.690557	FZ_amplitude	0.700988
ENSG00000139178	chr12	7242183	7261869	C1RL	protein_coding	KNOWN	ENSG00000139178.6	0.587662	1.71138	0.0870112	0.343385	Brain_Frontal_Cortex	0.690557	FZ_amplitude	0.700988
ENSG00000255748	chr12	133787246	133787772	AC226150.4	protein_coding	PUTATIVE	ENSG00000255748.1	-0.283243	-1.70987	0.0872898	0.165652	Brain_Frontal_Cortex	0.690557	FZ_amplitude	0.700988
ENSG00000249626	chr3	197361186	197362682	RP11-496H1.1	pseudogene	KNOWN	ENSG00000249626.1	0.355465	1.70968	0.0873247	0.207913	Brain_Frontal_Cortex	0.690557	FZ_amplitude	0.700988
ENSG00000157895	chr12	121440225	121454305	C12orf43	protein_coding	KNOWN	ENSG00000157895.7	-0.57817	-1.7095	0.0873582	0.33821	Brain_Frontal_Cortex	0.690557	FZ_amplitude	0.700988
ENSG00000256604	chr7	102120179	102121095	AC093668.2	pseudogene	NOVEL	ENSG00000256604.1	-0.2235	-1.70948	0.0873614	0.130741	Brain_Cortex	0.702842	FZ_amplitude	0.700988
ENSG00000164385	chr6	2622147	2634837	C6orf195	protein_coding	KNOWN	ENSG00000164385.5	-0.382177	-1.70938	0.087381	0.223576	Brain_Cortex	0.702842	FZ_amplitude	0.700988
ENSG00000182366	chr8	325931	333174	FAM87A	lincRNA	NOVEL	ENSG00000182366.5	-0.554998	-1.70933	0.0873901	0.324688	Brain_Frontal_Cortex	0.690557	FZ_amplitude	0.700988
ENSG00000215158	chr5	34164803	34244901	RP11-1023L17.1	pseudogene	KNOWN	ENSG00000215158.5	0.460233	1.70903	0.0874447	0.269294	Brain_Cortex	0.702842	FZ_amplitude	0.700988
ENSG00000160221	chr21	45553487	45565605	C21orf33	protein_coding	KNOWN	ENSG00000160221.12	-0.307341	-1.70834	0.0875727	0.179906	Brain_Cortex	0.702842	FZ_amplitude	0.701297
ENSG00000269808	chr19	55738587	55741647	AC010327.2	protein_coding	KNOWN	ENSG00000269808.1	-0.547221	-1.70677	0.087865	0.320618	Brain_Cortex	0.702842	FZ_amplitude	0.702494
ENSG00000186020	chr19	37025676	37096178	ZNF529	protein_coding	KNOWN	ENSG00000186020.8	0.348453	1.70657	0.0879014	0.204183	Brain_Frontal_Cortex	0.693054	FZ_amplitude	0.702494
ENSG00000143036	chr1	95285898	95360802	SLC44A3	protein_coding	KNOWN	ENSG00000143036.12	0.216874	1.7046	0.0882694	0.127229	Brain_Frontal_Cortex	0.693435	FZ_amplitude	0.703645
ENSG00000164236	chr5	10564442	10650308	ANKRD33B	protein_coding	KNOWN	ENSG00000164236.7	-0.343141	-1.704	0.0883808	0.201374	Brain_Cortex	0.702842	FZ_amplitude	0.703645
ENSG00000181322	chr3	137980279	138048728	NME9	protein_coding	KNOWN	ENSG00000181322.9	0.307811	1.70343	0.0884867	0.1807	Brain_Cortex	0.702842	FZ_amplitude	0.703645
ENSG00000178927	chr17	80400465	80408705	C17orf62	protein_coding	KNOWN	ENSG00000178927.12	-0.224815	-1.70263	0.0886375	0.13204	Brain_Cortex	0.702842	FZ_amplitude	0.703645
ENSG00000215914	chr1	1631369	1633249	MMP23A	pseudogene	KNOWN	ENSG00000215914.3	-1.26245	-1.70226	0.0887064	0.741629	Brain_Frontal_Cortex	0.693435	FZ_amplitude	0.703645
ENSG00000271904	chr5	87729709	87794514	CTC-498M16.4	lincRNA	NOVEL	ENSG00000271904.1	0.248853	1.70128	0.0888911	0.146274	Brain_Cortex	0.702842	FZ_amplitude	0.703645
ENSG00000262728	chr15	32898619	32907361	AC123768.4	lincRNA	NOVEL	ENSG00000262728.1	-0.250985	-1.70101	0.088942	0.147551	Brain_Frontal_Cortex	0.693435	FZ_amplitude	0.703645
ENSG00000234742	chr3	197577271	197577825	AC144530.1	pseudogene	KNOWN	ENSG00000234742.1	0.449684	1.70089	0.0889636	0.264381	Brain_Frontal_Cortex	0.693435	FZ_amplitude	0.703645
ENSG00000106976	chr9	130965658	131017527	DNM1	protein_coding	KNOWN	ENSG00000106976.14	0.888941	1.70081	0.0889793	0.522658	Brain_Cortex	0.702842	FZ_amplitude	0.703645
ENSG00000166275	chr10	104613980	104624718	C10orf32	protein_coding	KNOWN	ENSG00000166275.11	-0.225454	-1.70046	0.089044	0.132584	Brain_Frontal_Cortex	0.693435	FZ_amplitude	0.703645
ENSG00000172803	chr11	65601112	65624367	SNX32	protein_coding	KNOWN	ENSG00000172803.13	0.181319	1.70005	0.0891214	0.106655	Brain_Cortex	0.702842	FZ_amplitude	0.703645
ENSG00000227141	chr1	179555840	179558310	RP11-545A16.3	pseudogene	KNOWN	ENSG00000227141.2	0.573295	1.70005	0.0891224	0.337224	Brain_Frontal_Cortex	0.693435	FZ_amplitude	0.703645
ENSG00000269051	chr19	53700364	53714268	CTD-2245F17.3	lincRNA	NOVEL	ENSG00000269051.1	-0.406169	-1.69868	0.0893793	0.239109	Brain_Cortex	0.702842	FZ_amplitude	0.704731
ENSG00000177236	chr11	780117	780755	AP006621.1	pseudogene	KNOWN	ENSG00000177236.3	-0.250762	-1.69796	0.0895155	0.147684	Brain_Frontal_Cortex	0.694624	FZ_amplitude	0.704731
ENSG00000272342	chr2	739588	740164	RP13-539J13.1	lincRNA	NOVEL	ENSG00000272342.1	-0.199709	-1.69716	0.0896668	0.117672	Brain_Frontal_Cortex	0.694624	FZ_amplitude	0.704731
ENSG00000106683	chr7	73497263	73536855	LIMK1	protein_coding	KNOWN	ENSG00000106683.10	0.492724	1.69671	0.0897506	0.290399	Brain_Cortex	0.702842	FZ_amplitude	0.704731
ENSG00000271662	chr3	195377017	195378343	RP11-141C7.3	pseudogene	KNOWN	ENSG00000271662.1	-0.390369	-1.6965	0.0897909	0.230102	Brain_Cortex	0.702842	FZ_amplitude	0.704731
ENSG00000130649	chr10	135333910	135374724	20	protein_coding	KNOWN	ENSG00000130649.5	-0.345231	-1.69646	0.0897992	0.203501	Brain_Cortex	0.702842	FZ_amplitude	0.704731
ENSG00000140104	chr14	105452112	105476819	C14orf79	protein_coding	KNOWN	ENSG00000140104.9	0.209814	1.69572	0.0899398	0.123732	Brain_Frontal_Cortex	0.695221	FZ_amplitude	0.70498
ENSG00000272619	chr7	143060992	143061322	RP11-563K23.1	lincRNA	NOVEL	ENSG00000272619.1	-0.530856	-1.69534	0.0900108	0.313126	Brain_Cortex	0.702842	FZ_amplitude	0.70498
ENSG00000106565	chr7	150488373	150498448	TMEM176B	protein_coding	KNOWN	ENSG00000106565.13	0.604263	1.6943	0.0902082	0.356644	Brain_Cortex	0.702842	FZ_amplitude	0.705319
ENSG00000241439	chr3	125677399	125677660	RP11-666A20.3	pseudogene	KNOWN	ENSG00000241439.1	-0.150509	-1.69217	0.090614	0.0889446	Brain_Cortex	0.702842	FZ_amplitude	0.705319
ENSG00000099617	chr19	1286153	1301430	EFNA2	protein_coding	KNOWN	ENSG00000099617.2	0.943363	1.69199	0.0906471	0.557545	Brain_Cortex	0.702842	FZ_amplitude	0.705319
ENSG00000270127	chr15	101087972	101090358	RP11-526I2.5	lincRNA	NOVEL	ENSG00000270127.1	-0.183556	-1.69178	0.0906872	0.108499	Brain_Frontal_Cortex	0.699474	FZ_amplitude	0.705319
ENSG00000267692	chr19	30528192	30528318	TAF9P3	pseudogene	KNOWN	ENSG00000267692.1	0.705943	1.69173	0.0906965	0.417289	Brain_Cortex	0.702842	FZ_amplitude	0.705319
ENSG00000149639	chr20	35405845	35492089	SOGA1	protein_coding	KNOWN	ENSG00000149639.10	0.363522	1.69164	0.090715	0.214894	Brain_Cortex	0.702842	FZ_amplitude	0.705319
ENSG00000249577	chr5	126801514	126801810	CTD-2195M15.1	pseudogene	KNOWN	ENSG00000249577.1	0.472076	1.69144	0.0907528	0.279097	Brain_Cortex	0.702842	FZ_amplitude	0.705319
ENSG00000170667	chr7	102122892	102158228	RASA4B	protein_coding	KNOWN	ENSG00000170667.10	-0.289447	-1.69133	0.0907738	0.171135	Brain_Cortex	0.702842	FZ_amplitude	0.705319
ENSG00000124839	chr2	238482965	238510257	RAB17	protein_coding	KNOWN	ENSG00000124839.8	0.367341	1.68902	0.0912162	0.217488	Brain_Cortex	0.702842	FZ_amplitude	0.706144
ENSG00000180745	chr10	129676105	129691211	CLRN3	protein_coding	KNOWN	ENSG00000180745.4	-0.703865	-1.68839	0.0913363	0.416885	Brain_Cortex	0.702842	FZ_amplitude	0.706144
ENSG00000224818	chr1	201433511	201434274	RP11-134G8.8	lincRNA	NOVEL	ENSG00000224818.1	0.441922	1.68796	0.0914182	0.261808	Brain_Frontal_Cortex	0.703583	FZ_amplitude	0.706144
ENSG00000166965	chr15	91498100	91506349	RCCD1	protein_coding	KNOWN	ENSG00000166965.8	0.248174	1.68771	0.0914664	0.147048	Brain_Cortex	0.702842	FZ_amplitude	0.706144
ENSG00000241231	chr3	181138846	181160274	RP11-275H4.1	lincRNA	NOVEL	ENSG00000241231.1	-0.18205	-1.68751	0.0915059	0.107881	Brain_Cortex	0.702842	FZ_amplitude	0.706144
ENSG00000107959	chr10	3179920	3215003	PITRM1	protein_coding	KNOWN	ENSG00000107959.11	0.174798	1.68724	0.091558	0.1036	Brain_Cortex	0.702842	FZ_amplitude	0.706144
ENSG00000104044	chr15	28000021	28344504	OCA2	protein_coding	KNOWN	ENSG00000104044.11	0.272734	1.68618	0.0917614	0.161747	Brain_Frontal_Cortex	0.703614	FZ_amplitude	0.706144
ENSG00000167123	chr9	131174030	131199626	CERCAM	protein_coding	KNOWN	ENSG00000167123.14	0.566204	1.6861	0.0917765	0.335807	Brain_Cortex	0.702842	FZ_amplitude	0.706144
ENSG00000246082	chr3	131080742	131083966	NUDT16P	pseudogene	KNOWN	ENSG00000246082.2	-0.271982	-1.68588	0.0918188	0.161329	Brain_Frontal_Cortex	0.703614	FZ_amplitude	0.706144
ENSG00000197016	chr19	57078880	57100279	ZNF470	protein_coding	KNOWN	ENSG00000197016.7	-0.1722	-1.68566	0.0918612	0.102156	Brain_Cortex	0.702842	FZ_amplitude	0.706144
ENSG00000168398	chr14	96671016	96710666	BDKRB2	protein_coding	KNOWN	ENSG00000168398.5	-0.619608	-1.68286	0.0924022	0.368187	Brain_Cortex	0.702842	FZ_amplitude	0.706144
ENSG00000175873	chr7	2477398	2487485	AC004840.9	lincRNA	NOVEL	ENSG00000175873.3	-0.307044	-1.6816	0.0926458	0.18259	Brain_Cortex	0.702842	FZ_amplitude	0.706144
ENSG00000212694	chr12	122233173	122241812	AC084018.1	lincRNA	NOVEL	ENSG00000212694.4	-0.544317	-1.68101	0.0927607	0.323804	Brain_Frontal_Cortex	0.707604	FZ_amplitude	0.706144
ENSG00000188895	chr17	38278551	38293042	MSL1	protein_coding	KNOWN	ENSG00000188895.7	-0.840021	-1.68047	0.0928664	0.499874	Brain_Cortex	0.702842	FZ_amplitude	0.706144
ENSG00000022556	chr19	55464498	55512510	NLRP2	protein_coding	KNOWN	ENSG00000022556.11	0.429581	1.68026	0.0929063	0.255663	Brain_Frontal_Cortex	0.707604	FZ_amplitude	0.706144
ENSG00000168411	chr16	74655292	74700779	RFWD3	protein_coding	KNOWN	ENSG00000168411.9	0.29809	1.68001	0.0929548	0.177433	Brain_Cortex	0.702842	FZ_amplitude	0.706144
ENSG00000243709	chr1	226073982	226099082	LEFTY1	protein_coding	KNOWN	ENSG00000243709.1	0.157936	1.6799	0.0929761	0.094015	Brain_Cortex	0.702842	FZ_amplitude	0.706144
ENSG00000129646	chr17	74270130	74303761	QRICH2	protein_coding	KNOWN	ENSG00000129646.9	0.196908	1.67926	0.0931021	0.117259	Brain_Cortex	0.702842	FZ_amplitude	0.706144
ENSG00000165076	chr7	141536086	141541287	PRSS37	protein_coding	KNOWN	ENSG00000165076.9	-0.411554	-1.67908	0.0931368	0.245107	Brain_Cortex	0.702842	FZ_amplitude	0.706144
ENSG00000184492	chr2	114256661	114258728	FOXD4L1	protein_coding	KNOWN	ENSG00000184492.5	0.551295	1.67883	0.0931844	0.32838	Brain_Cortex	0.702842	FZ_amplitude	0.706144
ENSG00000100321	chr22	39745930	39781593	SYNGR1	protein_coding	KNOWN	ENSG00000100321.10	-0.203921	-1.67862	0.0932258	0.121481	Brain_Frontal_Cortex	0.707604	FZ_amplitude	0.706144
ENSG00000136111	chr13	75858808	76056250	TBC1D4	protein_coding	KNOWN	ENSG00000136111.8	-0.424129	-1.678	0.0933472	0.252759	Brain_Cortex	0.702842	FZ_amplitude	0.706144
ENSG00000022556	chr19	55464498	55512510	NLRP2	protein_coding	KNOWN	ENSG00000022556.11	0.502472	1.67615	0.093709	0.299778	Brain_Cortex	0.702842	FZ_amplitude	0.706144
ENSG00000110888	chr12	30862486	30907885	CAPRIN2	protein_coding	KNOWN	ENSG00000110888.13	0.574202	1.67516	0.0939037	0.342775	Brain_Frontal_Cortex	0.707604	FZ_amplitude	0.706144
ENSG00000155714	chr16	21995186	22012433	PDZD9	protein_coding	KNOWN	ENSG00000155714.9	-0.155245	-1.67494	0.0939463	0.0926868	Brain_Frontal_Cortex	0.707604	FZ_amplitude	0.706144
ENSG00000273448	chr7	66798034	66799370	RP11-166O4.6	lincRNA	NOVEL	ENSG00000273448.1	0.421622	1.67482	0.0939695	0.251742	Brain_Cortex	0.702842	FZ_amplitude	0.706144
ENSG00000037042	chr17	40811323	40819024	TUBG2	protein_coding	KNOWN	ENSG00000037042.8	-0.358087	-1.67335	0.0942576	0.213994	Brain_Frontal_Cortex	0.707604	FZ_amplitude	0.706144
ENSG00000174282	chr17	7362685	7387582	ZBTB4	protein_coding	KNOWN	ENSG00000174282.7	0.52217	1.67305	0.094318	0.312107	Brain_Cortex	0.702842	FZ_amplitude	0.706144
ENSG00000159423	chr1	19197926	19229275	ALDH4A1	protein_coding	KNOWN	ENSG00000159423.12	-0.278219	-1.67234	0.0944579	0.166366	Brain_Cortex	0.702842	FZ_amplitude	0.706144
ENSG00000100577	chr14	77787227	77797940	GSTZ1	protein_coding	KNOWN	ENSG00000100577.14	0.315392	1.67215	0.094494	0.188614	Brain_Cortex	0.702842	FZ_amplitude	0.706144
ENSG00000118579	chr4	17616254	17635728	MED28	protein_coding	KNOWN	ENSG00000118579.7	0.45606	1.67191	0.0945419	0.272777	Brain_Cortex	0.702842	FZ_amplitude	0.706144
ENSG00000227775	chr1	1655951	1668690	RP1-283E3.4	pseudogene	KNOWN	ENSG00000227775.3	-0.353884	-1.67187	0.0945497	0.211669	Brain_Cortex	0.702842	FZ_amplitude	0.706144
ENSG00000228049	chr7	102277474	102312076	POLR2J2	protein_coding	KNOWN	ENSG00000228049.5	-0.239644	-1.6715	0.094623	0.14337	Brain_Cortex	0.702842	FZ_amplitude	0.706144
ENSG00000261738	chr18	5748818	5876327	RP11-945C19.1	lincRNA	NOVEL	ENSG00000261738.2	-0.179912	-1.67112	0.0946976	0.10766	Brain_Cortex	0.702842	FZ_amplitude	0.706144
ENSG00000268758	chr19	6952511	6990857	EMR4P	pseudogene	KNOWN	ENSG00000268758.1	0.279069	1.67093	0.0947356	0.167014	Brain_Cortex	0.702842	FZ_amplitude	0.706144
ENSG00000228638	chr3	48332283	48332865	FCF1P2	pseudogene	KNOWN	ENSG00000228638.1	-0.528065	-1.67084	0.0947529	0.316047	Brain_Cortex	0.702842	FZ_amplitude	0.706144
ENSG00000260455	chr6	22135186	22147422	CASC14	lincRNA	NOVEL	ENSG00000260455.1	-0.195729	-1.67046	0.0948293	0.117171	Brain_Frontal_Cortex	0.707604	FZ_amplitude	0.706144
ENSG00000185485	chr3	195686619	195717189	SDHAP1	pseudogene	KNOWN	ENSG00000185485.10	0.545313	1.67029	0.0948621	0.326478	Brain_Frontal_Cortex	0.707604	FZ_amplitude	0.706144
ENSG00000198874	chr7	66460160	66704501	TYW1	protein_coding	KNOWN	ENSG00000198874.8	0.163173	1.66881	0.0951558	0.0977783	Brain_Frontal_Cortex	0.707604	FZ_amplitude	0.706144
ENSG00000188486	chr11	118964564	118966177	H2AFX	protein_coding	KNOWN	ENSG00000188486.3	0.376047	1.66856	0.0952043	0.225372	Brain_Cortex	0.702842	FZ_amplitude	0.706144
ENSG00000229246	chr13	81617805	81618577	RP11-521J24.1	lincRNA	NOVEL	ENSG00000229246.1	-0.186757	-1.66837	0.0952417	0.11194	Brain_Frontal_Cortex	0.707604	FZ_amplitude	0.706144
ENSG00000206503	chr6	29909037	29913661	HLA-A	protein_coding	KNOWN	ENSG00000206503.7	-0.381545	-1.668	0.0953159	0.228744	Brain_Frontal_Cortex	0.707604	FZ_amplitude	0.706144
ENSG00000249852	chr7	227554	229557	AC145676.2	protein_coding	PUTATIVE	ENSG00000249852.1	-0.876223	-1.66766	0.0953828	0.52542	Brain_Cortex	0.702842	FZ_amplitude	0.706144
ENSG00000101197	chr20	61867235	61871859	BIRC7	protein_coding	KNOWN	ENSG00000101197.8	0.521634	1.66743	0.0954299	0.312838	Brain_Frontal_Cortex	0.707604	FZ_amplitude	0.706144
ENSG00000158019	chr2	28112808	28561768	BRE	protein_coding	KNOWN	ENSG00000158019.16	-0.475032	-1.66727	0.0954607	0.284916	Brain_Frontal_Cortex	0.707604	FZ_amplitude	0.706144
ENSG00000273038	chr10	33176189	33178239	RP11-479G22.8	lincRNA	NOVEL	ENSG00000273038.1	-0.283326	-1.66721	0.0954733	0.16994	Brain_Frontal_Cortex	0.707604	FZ_amplitude	0.706144
ENSG00000132155	chr3	12625100	12705725	RAF1	protein_coding	KNOWN	ENSG00000132155.7	-0.252187	-1.66675	0.095565	0.151305	Brain_Frontal_Cortex	0.707604	FZ_amplitude	0.706144
ENSG00000214021	chr3	9849770	9896822	TTLL3	protein_coding	KNOWN	ENSG00000214021.11	0.462892	1.66657	0.0956006	0.277752	Brain_Cortex	0.702842	FZ_amplitude	0.706144
ENSG00000180914	chr3	8792094	8811314	OXTR	protein_coding	KNOWN	ENSG00000180914.6	0.299354	1.66639	0.0956358	0.179642	Brain_Cortex	0.702842	FZ_amplitude	0.706144
ENSG00000196151	chr2	160092304	160143310	WDSUB1	protein_coding	KNOWN	ENSG00000196151.6	0.232754	1.66616	0.095681	0.139695	Brain_Cortex	0.702842	FZ_amplitude	0.706144
ENSG00000268340	chr20	34106682	34107108	RP3-477O4.16	lincRNA	NOVEL	ENSG00000268340.1	0.22717	1.66615	0.0956829	0.136344	Brain_Frontal_Cortex	0.707604	FZ_amplitude	0.706144
ENSG00000172500	chr11	65651212	65656010	FIBP	protein_coding	KNOWN	ENSG00000172500.8	0.315248	1.66613	0.0956867	0.189209	Brain_Cortex	0.702842	FZ_amplitude	0.706144
ENSG00000197083	chr5	150310207	150325851	ZNF300P1	pseudogene	KNOWN	ENSG00000197083.7	0.161257	1.66592	0.0957299	0.0967975	Brain_Frontal_Cortex	0.707604	FZ_amplitude	0.706144
ENSG00000136051	chr12	105501102	105562912	KIAA1033	protein_coding	NOVEL	ENSG00000136051.9	0.368331	1.66585	0.0957438	0.221107	Brain_Cortex	0.702842	FZ_amplitude	0.706144
ENSG00000133048	chr1	203148059	203155877	CHI3L1	protein_coding	KNOWN	ENSG00000133048.8	-0.359479	-1.66473	0.0959672	0.215939	Brain_Frontal_Cortex	0.707621	FZ_amplitude	0.706501
ENSG00000185158	chr17	30334891	30380523	LRRC37B	protein_coding	KNOWN	ENSG00000185158.8	-1.10255	-1.66419	0.0960749	0.662518	Brain_Cortex	0.702842	FZ_amplitude	0.706501
ENSG00000158604	chr7	44617493	44621886	TMED4	protein_coding	KNOWN	ENSG00000158604.10	-0.300739	-1.66391	0.0961312	0.180742	Brain_Frontal_Cortex	0.707621	FZ_amplitude	0.706501
ENSG00000174485	chr15	65950384	66084631	DENND4A	protein_coding	KNOWN	ENSG00000174485.10	0.262732	1.6638	0.0961526	0.157911	Brain_Cortex	0.702842	FZ_amplitude	0.706501
ENSG00000234065	chr2	120971207	120972565	MTND4P26	pseudogene	KNOWN	ENSG00000234065.2	-0.424217	-1.6631	0.0962919	0.255076	Brain_Cortex	0.702842	FZ_amplitude	0.706862
ENSG00000100312	chr22	51176624	51183762	ACR	protein_coding	KNOWN	ENSG00000100312.6	-0.186592	-1.6621	0.0964932	0.112263	Brain_Frontal_Cortex	0.708815	FZ_amplitude	0.707677
ENSG00000144115	chr2	88469835	88486146	THNSL2	protein_coding	KNOWN	ENSG00000144115.12	0.155097	1.65892	0.0971329	0.0934932	Brain_Frontal_Cortex	0.71204	FZ_amplitude	0.708522
ENSG00000204033	chr10	85980254	85985345	LRIT2	protein_coding	KNOWN	ENSG00000204033.5	0.282995	1.65761	0.0973959	0.170725	Brain_Cortex	0.702842	FZ_amplitude	0.708522
ENSG00000108953	chr17	1247566	1303672	YWHAE	protein_coding	KNOWN	ENSG00000108953.12	0.265577	1.65743	0.0974335	0.160234	Brain_Cortex	0.702842	FZ_amplitude	0.708522
ENSG00000221923	chr19	52873170	52889048	ZNF880	protein_coding	KNOWN	ENSG00000221923.4	0.155881	1.65729	0.0974602	0.0940577	Brain_Cortex	0.702842	FZ_amplitude	0.708522
ENSG00000225554	chr1	241587592	241596792	RP11-527D7.1	lincRNA	NOVEL	ENSG00000225554.1	0.451368	1.65671	0.0975782	0.272448	Brain_Cortex	0.702842	FZ_amplitude	0.708522
ENSG00000198682	chr10	89419370	89507462	PAPSS2	protein_coding	KNOWN	ENSG00000198682.8	0.509677	1.65594	0.0977331	0.307786	Brain_Cortex	0.702842	FZ_amplitude	0.708522
ENSG00000184551	chr17	80206943	80209703	AC132872.1	pseudogene	NOVEL	ENSG00000184551.4	-0.567239	-1.6559	0.0977428	0.342557	Brain_Cortex	0.702842	FZ_amplitude	0.708522
ENSG00000239959	chr3	75495920	75540353	ENPP7P2	pseudogene	KNOWN	ENSG00000239959.1	2.48665	1.6558	0.0977629	1.50178	Brain_Cortex	0.702842	FZ_amplitude	0.708522
ENSG00000163913	chr3	129158968	129239198	IFT122	protein_coding	KNOWN	ENSG00000163913.7	-0.345779	-1.6557	0.0977831	0.208842	Brain_Frontal_Cortex	0.714833	FZ_amplitude	0.708522
ENSG00000261377	chr15	29034810	29101361	RP11-578F21.12	pseudogene	KNOWN	ENSG00000261377.1	-1.93694	-1.65511	0.0979012	1.17028	Brain_Cortex	0.702842	FZ_amplitude	0.708522
ENSG00000116922	chr1	38147242	38157914	C1orf109	protein_coding	KNOWN	ENSG00000116922.10	-0.291844	-1.65451	0.0980249	0.176393	Brain_Cortex	0.702842	FZ_amplitude	0.708522
ENSG00000147475	chr8	37594117	37616619	ERLIN2	protein_coding	KNOWN	ENSG00000147475.10	0.505699	1.65436	0.0980547	0.305677	Brain_Cortex	0.702842	FZ_amplitude	0.708522
ENSG00000211455	chr12	27396901	27478892	STK38L	protein_coding	KNOWN	ENSG00000211455.3	-0.262064	-1.65428	0.0980698	0.158415	Brain_Cortex	0.702842	FZ_amplitude	0.708522
ENSG00000179399	chr13	92050929	93519490	GPC5	protein_coding	KNOWN	ENSG00000179399.9	-0.395602	-1.6542	0.0980876	0.239151	Brain_Cortex	0.702842	FZ_amplitude	0.708522
ENSG00000184261	chr2	47743720	47798078	KCNK12	protein_coding	KNOWN	ENSG00000184261.4	0.377896	1.65195	0.0985455	0.228758	Brain_Frontal_Cortex	0.714833	FZ_amplitude	0.708522
ENSG00000256150	chr12	2851792	2881074	RP11-885B4.1	lincRNA	NOVEL	ENSG00000256150.1	0.393188	1.65194	0.0985468	0.238016	Brain_Frontal_Cortex	0.714833	FZ_amplitude	0.708522
ENSG00000231360	chr1	144339738	144521058	AL592284.1	protein_coding	NOVEL	ENSG00000231360.2	0.492642	1.65167	0.0986009	0.298268	Brain_Cortex	0.702842	FZ_amplitude	0.708522
ENSG00000148814	chr10	134145614	134195010	LRRC27	protein_coding	KNOWN	ENSG00000148814.13	-0.172309	-1.6516	0.0986165	0.104329	Brain_Cortex	0.702842	FZ_amplitude	0.708522
ENSG00000186301	chr1	16972069	16976914	MST1P2	pseudogene	KNOWN	ENSG00000186301.7	0.28562	1.6504	0.0988613	0.173061	Brain_Cortex	0.702842	FZ_amplitude	0.708522
ENSG00000232926	chr22	19874812	19875493	AC000078.5	pseudogene	KNOWN	ENSG00000232926.1	0.515375	1.65016	0.0989101	0.312318	Brain_Cortex	0.702842	FZ_amplitude	0.708522
ENSG00000224939	chr1	234765057	234770526	LINC00184	lincRNA	KNOWN	ENSG00000224939.1	0.477682	1.64998	0.0989461	0.289507	Brain_Cortex	0.702842	FZ_amplitude	0.708522
ENSG00000226124	chr2	200625267	200715896	FTCDNL1	protein_coding	KNOWN	ENSG00000226124.2	0.14967	1.64895	0.0991585	0.0907669	Brain_Frontal_Cortex	0.714833	FZ_amplitude	0.708522
ENSG00000229150	chr2	208972957	208977235	CRYGEP	pseudogene	KNOWN	ENSG00000229150.1	0.297529	1.64881	0.0991863	0.18045	Brain_Frontal_Cortex	0.714833	FZ_amplitude	0.708522
ENSG00000175857	chr5	57787262	57792917	GAPT	protein_coding	KNOWN	ENSG00000175857.4	-0.381153	-1.64862	0.0992253	0.231195	Brain_Frontal_Cortex	0.714833	FZ_amplitude	0.708522
ENSG00000102900	chr16	56764017	56878797	NUP93	protein_coding	KNOWN	ENSG00000102900.8	-0.526503	-1.64815	0.0993216	0.319451	Brain_Cortex	0.702842	FZ_amplitude	0.708522
ENSG00000101004	chr20	25433341	25566153	NINL	protein_coding	KNOWN	ENSG00000101004.10	0.363785	1.64813	0.0993267	0.220727	Brain_Cortex	0.702842	FZ_amplitude	0.708522
ENSG00000262728	chr15	32898619	32907361	AC123768.4	lincRNA	NOVEL	ENSG00000262728.1	-0.87985	-1.64744	0.0994683	0.534072	Brain_Cortex	0.702842	FZ_amplitude	0.708522
ENSG00000250261	chr22	20941783	20946505	AC007050.18	pseudogene	KNOWN	ENSG00000250261.1	-0.648225	-1.64727	0.0995031	0.393515	Brain_Cortex	0.702842	FZ_amplitude	0.708522
ENSG00000163879	chr1	38022520	38032458	DNALI1	protein_coding	KNOWN	ENSG00000163879.9	-0.361966	-1.64685	0.0995879	0.219792	Brain_Cortex	0.702842	FZ_amplitude	0.708522
ENSG00000175749	chr5	102368080	102368735	EIF3KP1	pseudogene	KNOWN	ENSG00000175749.11	0.419768	1.64684	0.099592	0.254894	Brain_Frontal_Cortex	0.714833	FZ_amplitude	0.708522
ENSG00000253954	chr15	93254977	93256105	HMGN1P38	pseudogene	KNOWN	ENSG00000253954.2	0.150074	1.6465	0.0996608	0.0911474	Brain_Frontal_Cortex	0.714833	FZ_amplitude	0.708522
ENSG00000187848	chr12	133195366	133198972	P2RX2	protein_coding	KNOWN	ENSG00000187848.8	-0.201817	-1.64593	0.0997774	0.122616	Brain_Frontal_Cortex	0.714833	FZ_amplitude	0.708522
ENSG00000269001	chr19	53716241	53716649	ZNF818P	pseudogene	KNOWN	ENSG00000269001.1	-0.651292	-1.64496	0.0999785	0.395932	Brain_Cortex	0.702842	FZ_amplitude	0.708522
ENSG00000134962	chr4	39408473	39453156	KLB	protein_coding	KNOWN	ENSG00000134962.6	-0.19132	-1.64489	0.0999932	0.116312	Brain_Cortex	0.702842	FZ_amplitude	0.708522
ENSG00000155660	chr7	148700154	148725733	PDIA4	protein_coding	KNOWN	ENSG00000155660.6	0.272655	1.6448	0.100012	0.165768	Brain_Frontal_Cortex	0.714833	FZ_amplitude	0.708522
ENSG00000050426	chr12	51441745	51454207	LETMD1	protein_coding	KNOWN	ENSG00000050426.11	0.497268	1.64459	0.100055	0.302367	Brain_Cortex	0.702842	FZ_amplitude	0.708522
ENSG00000125656	chr19	6361463	6368919	CLPP	protein_coding	KNOWN	ENSG00000125656.4	-0.248813	-1.64455	0.100062	0.151295	Brain_Frontal_Cortex	0.714833	FZ_amplitude	0.708522
ENSG00000164048	chr3	48282590	48340743	ZNF589	protein_coding	KNOWN	ENSG00000164048.9	0.251116	1.64433	0.100109	0.152717	Brain_Frontal_Cortex	0.714833	FZ_amplitude	0.708522
ENSG00000256604	chr7	102120179	102121095	AC093668.2	pseudogene	NOVEL	ENSG00000256604.1	-0.182977	-1.64421	0.100133	0.111286	Brain_Frontal_Cortex	0.714833	FZ_amplitude	0.708522
ENSG00000151779	chr2	15307032	15701454	NBAS	protein_coding	KNOWN	ENSG00000151779.8	0.251662	1.64177	0.100638	0.153287	Brain_Cortex	0.704993	FZ_amplitude	0.711178
ENSG00000124613	chr6	27342394	27371683	ZNF391	protein_coding	KNOWN	ENSG00000124613.4	-0.213572	-1.64152	0.10069	0.130107	Brain_Cortex	0.704993	FZ_amplitude	0.711178
ENSG00000164296	chr5	149372681	149380730	TIGD6	protein_coding	KNOWN	ENSG00000164296.6	-0.50851	-1.63903	0.101207	0.310251	Brain_Cortex	0.706549	FZ_amplitude	0.711867
ENSG00000260776	chr15	78206559	78219188	RP11-114H24.2	pseudogene	KNOWN	ENSG00000260776.1	-0.210324	-1.63885	0.101244	0.128336	Brain_Frontal_Cortex	0.715665	FZ_amplitude	0.711867
ENSG00000131697	chr1	5922871	6052533	NPHP4	protein_coding	KNOWN	ENSG00000131697.13	-0.356786	-1.63869	0.101277	0.217726	Brain_Cortex	0.706549	FZ_amplitude	0.711867
ENSG00000166965	chr15	91498100	91506349	RCCD1	protein_coding	KNOWN	ENSG00000166965.8	0.242421	1.63848	0.101321	0.147955	Brain_Frontal_Cortex	0.715665	FZ_amplitude	0.711867
ENSG00000008018	chr6	170844205	170862429	PSMB1	protein_coding	KNOWN	ENSG00000008018.8	-0.38916	-1.63719	0.101591	0.2377	Brain_Frontal_Cortex	0.715665	FZ_amplitude	0.711867
ENSG00000151790	chr4	156775890	156841558	TDO2	protein_coding	KNOWN	ENSG00000151790.4	0.531422	1.6368	0.101672	0.324671	Brain_Frontal_Cortex	0.715665	FZ_amplitude	0.711867
ENSG00000121716	chr7	99933737	99965356	PILRB	protein_coding	KNOWN	ENSG00000121716.14	-0.175787	-1.63675	0.101683	0.1074	Brain_Cortex	0.706549	FZ_amplitude	0.711867
ENSG00000125457	chr17	73262309	73267308	MIF4GD	protein_coding	KNOWN	ENSG00000125457.9	-1.43254	-1.63648	0.10174	0.875378	Brain_Frontal_Cortex	0.715665	FZ_amplitude	0.711867
ENSG00000270326	chr6	28287437	28287629	RP5-874C20.6	pseudogene	KNOWN	ENSG00000270326.1	-0.188174	-1.63627	0.101784	0.115002	Brain_Cortex	0.706549	FZ_amplitude	0.711867
ENSG00000179715	chr12	47473386	47630443	PCED1B	protein_coding	KNOWN	ENSG00000179715.8	-0.425105	-1.636	0.10184	0.259845	Brain_Frontal_Cortex	0.715665	FZ_amplitude	0.711867
ENSG00000214425	chr17	43578685	43627701	LRRC37A4P	pseudogene	KNOWN	ENSG00000214425.2	0.263986	1.63552	0.10194	0.161408	Brain_Cortex	0.706549	FZ_amplitude	0.711867
ENSG00000067601	chr7	66752528	66767894	PMS2P4	pseudogene	KNOWN	ENSG00000067601.6	0.26722	1.63531	0.101984	0.163406	Brain_Frontal_Cortex	0.715665	FZ_amplitude	0.711867
ENSG00000235979	chr17	19342456	19364308	AC004448.5	lincRNA	NOVEL	ENSG00000235979.4	0.275812	1.63353	0.102357	0.168844	Brain_Cortex	0.706549	FZ_amplitude	0.711867
ENSG00000166770	chr19	56988619	57012035	ZNF667-AS1	lincRNA	NOVEL	ENSG00000166770.6	-0.323884	-1.63331	0.102405	0.1983	Brain_Frontal_Cortex	0.715665	FZ_amplitude	0.711867
ENSG00000178343	chr4	42399856	42404504	SHISA3	protein_coding	KNOWN	ENSG00000178343.4	-0.57556	-1.63309	0.102451	0.352437	Brain_Cortex	0.706549	FZ_amplitude	0.711867
ENSG00000188171	chr19	20802867	20844402	ZNF626	protein_coding	KNOWN	ENSG00000188171.10	0.279503	1.6327	0.102532	0.171191	Brain_Frontal_Cortex	0.715665	FZ_amplitude	0.711867
ENSG00000171160	chr10	99374310	99393344	MORN4	protein_coding	KNOWN	ENSG00000171160.13	-0.153007	-1.63267	0.102538	0.0937157	Brain_Cortex	0.706549	FZ_amplitude	0.711867
ENSG00000227141	chr1	179555840	179558310	RP11-545A16.3	pseudogene	KNOWN	ENSG00000227141.2	0.608735	1.63259	0.102555	0.372865	Brain_Cortex	0.706549	FZ_amplitude	0.711867
ENSG00000148484	chr10	16632610	16859527	RSU1	protein_coding	KNOWN	ENSG00000148484.13	0.573993	1.63258	0.102558	0.351587	Brain_Cortex	0.706549	FZ_amplitude	0.711867
ENSG00000197302	chr16	31724550	31806190	ZNF720	protein_coding	KNOWN	ENSG00000197302.6	-0.198692	-1.63236	0.102603	0.121721	Brain_Frontal_Cortex	0.715665	FZ_amplitude	0.711867
ENSG00000110074	chr11	126138950	126148026	FOXRED1	protein_coding	KNOWN	ENSG00000110074.6	-0.159587	-1.63146	0.102793	0.0978185	Brain_Cortex	0.707033	FZ_amplitude	0.712554
ENSG00000165917	chr11	47459308	47470730	RAPSN	protein_coding	KNOWN	ENSG00000165917.5	0.451985	1.63084	0.102924	0.277148	Brain_Frontal_Cortex	0.715665	FZ_amplitude	0.712831
ENSG00000172354	chr7	100271154	100276797	GNB2	protein_coding	KNOWN	ENSG00000172354.5	0.464861	1.62742	0.103647	0.285642	Brain_Frontal_Cortex	0.715665	FZ_amplitude	0.716078
ENSG00000243284	chr1	159824106	159832447	VSIG8	protein_coding	KNOWN	ENSG00000243284.1	-0.466137	-1.62734	0.103664	0.28644	Brain_Cortex	0.710881	FZ_amplitude	0.716078
ENSG00000221995	chr17	27400537	27418537	TIAF1	protein_coding	KNOWN	ENSG00000221995.4	-0.255289	-1.62689	0.10376	0.156918	Brain_Cortex	0.710881	FZ_amplitude	0.716078
ENSG00000177981	chr12	48541571	48574996	ASB8	protein_coding	KNOWN	ENSG00000177981.6	-0.312091	-1.62678	0.103783	0.191845	Brain_Frontal_Cortex	0.715665	FZ_amplitude	0.716078
ENSG00000163945	chr4	1341054	1381837	UVSSA	protein_coding	KNOWN	ENSG00000163945.11	0.218575	1.62647	0.10385	0.134386	Brain_Cortex	0.710881	FZ_amplitude	0.716078
ENSG00000237276	chr1	16542404	16554522	ANO7P1	pseudogene	KNOWN	ENSG00000237276.4	-0.102936	-1.62524	0.104112	0.063336	Brain_Frontal_Cortex	0.715665	FZ_amplitude	0.717256
ENSG00000261478	chr15	90052192	90053647	RP11-429B14.4	lincRNA	NOVEL	ENSG00000261478.1	-0.242955	-1.62461	0.104246	0.149547	Brain_Frontal_Cortex	0.715665	FZ_amplitude	0.717496
ENSG00000174233	chr12	49159975	49182820	ADCY6	protein_coding	KNOWN	ENSG00000174233.7	-0.69061	-1.62405	0.104365	0.425239	Brain_Cortex	0.713271	FZ_amplitude	0.717496
ENSG00000171729	chr1	15479028	15546976	TMEM51	protein_coding	KNOWN	ENSG00000171729.9	-0.131875	-1.62379	0.104421	0.0812146	Brain_Frontal_Cortex	0.715665	FZ_amplitude	0.717496
ENSG00000223572	chr15	43985084	43991420	CKMT1A	protein_coding	KNOWN	ENSG00000223572.5	0.440005	1.62319	0.104549	0.271074	Brain_Cortex	0.713394	FZ_amplitude	0.717745
ENSG00000243321	chr3	149795281	149797904	snoU13	lincRNA	NOVEL	ENSG00000243321.2	0.59678	1.62225	0.10475	0.367872	Brain_Frontal_Cortex	0.715665	FZ_amplitude	0.718081
ENSG00000237419	chr9	141090383	141093775	RP11-885N19.6	lincRNA	NOVEL	ENSG00000237419.1	0.526924	1.6221	0.104781	0.32484	Brain_Cortex	0.713843	FZ_amplitude	0.718081
ENSG00000238278	chr3	75464221	75471294	ALG1L6P	pseudogene	KNOWN	ENSG00000238278.3	-0.545933	-1.62129	0.104956	0.336728	Brain_Frontal_Cortex	0.715665	FZ_amplitude	0.718651
ENSG00000171931	chr17	18647326	18682662	FBXW10	protein_coding	KNOWN	ENSG00000171931.8	-0.41221	-1.61874	0.105503	0.254649	Brain_Cortex	0.715375	FZ_amplitude	0.719757
ENSG00000126001	chr20	34042985	34099804	CEP250	protein_coding	KNOWN	ENSG00000126001.11	-0.166872	-1.61769	0.10573	0.103155	Brain_Cortex	0.715375	FZ_amplitude	0.719757
ENSG00000100197	chr22	42522501	42526908	CYP2D6	protein_coding	KNOWN	ENSG00000100197.16	-0.185071	-1.61718	0.10584	0.114441	Brain_Cortex	0.715375	FZ_amplitude	0.719757
ENSG00000123739	chr4	110631145	110651233	PLA2G12A	protein_coding	KNOWN	ENSG00000123739.6	0.334728	1.61714	0.105849	0.206988	Brain_Cortex	0.715375	FZ_amplitude	0.719757
ENSG00000134369	chr1	201592411	201796102	NAV1	protein_coding	KNOWN	ENSG00000134369.11	0.790351	1.61679	0.105924	0.488841	Brain_Cortex	0.715375	FZ_amplitude	0.719757
ENSG00000180398	chr2	47129009	47168994	MCFD2	protein_coding	KNOWN	ENSG00000180398.7	0.146384	1.61527	0.106252	0.0906253	Brain_Frontal_Cortex	0.715665	FZ_amplitude	0.719757
ENSG00000182087	chr19	1009647	1021117	TMEM259	protein_coding	KNOWN	ENSG00000182087.8	0.587573	1.61517	0.106274	0.363784	Brain_Cortex	0.715375	FZ_amplitude	0.719757
ENSG00000182858	chr22	50293877	50312106	ALG12	protein_coding	KNOWN	ENSG00000182858.9	0.278567	1.61499	0.106312	0.172488	Brain_Frontal_Cortex	0.715665	FZ_amplitude	0.719757
ENSG00000088682	chr16	57481337	57495187	COQ9	protein_coding	KNOWN	ENSG00000088682.9	-0.189079	-1.61447	0.106425	0.117115	Brain_Cortex	0.715375	FZ_amplitude	0.719757
ENSG00000189011	chr7	74702428	74714647	AC138783.12	pseudogene	KNOWN	ENSG00000189011.9	0.301487	1.61439	0.106443	0.18675	Brain_Cortex	0.715375	FZ_amplitude	0.719757
ENSG00000101440	chr20	32782375	32857150	ASIP	protein_coding	KNOWN	ENSG00000101440.5	0.842616	1.6141	0.106506	0.522035	Brain_Cortex	0.715375	FZ_amplitude	0.719757
ENSG00000163661	chr3	157154578	157161417	PTX3	protein_coding	KNOWN	ENSG00000163661.3	-0.420507	-1.61353	0.106628	0.260612	Brain_Frontal_Cortex	0.715665	FZ_amplitude	0.719757
ENSG00000184923	chr10	88985205	88996665	NUTM2A	protein_coding	KNOWN	ENSG00000184923.8	-0.379951	-1.61292	0.106763	0.235567	Brain_Frontal_Cortex	0.715665	FZ_amplitude	0.719757
ENSG00000140521	chr15	89859534	89878092	POLG	protein_coding	KNOWN	ENSG00000140521.7	-0.341349	-1.61278	0.106793	0.211653	Brain_Cortex	0.715739	FZ_amplitude	0.719757
ENSG00000188672	chr1	25688740	25756683	RHCE	protein_coding	KNOWN	ENSG00000188672.12	0.278481	1.61262	0.106827	0.172689	Brain_Frontal_Cortex	0.715665	FZ_amplitude	0.719757
ENSG00000231500	chr6	33239787	33244287	RPS18	protein_coding	KNOWN	ENSG00000231500.2	-0.638094	-1.61257	0.106838	0.3957	Brain_Frontal_Cortex	0.715665	FZ_amplitude	0.719757
ENSG00000163596	chr2	203640690	203736708	ICA1L	protein_coding	KNOWN	ENSG00000163596.12	0.489625	1.61227	0.106902	0.303686	Brain_Frontal_Cortex	0.715665	FZ_amplitude	0.719757
ENSG00000104043	chr15	50150435	50475014	ATP8B4	protein_coding	KNOWN	ENSG00000104043.10	0.236054	1.61178	0.107009	0.146455	Brain_Cortex	0.715739	FZ_amplitude	0.719757
ENSG00000198894	chr14	77564440	77583630	KIAA1737	protein_coding	KNOWN	ENSG00000198894.3	-0.336966	-1.61155	0.107061	0.209095	Brain_Cortex	0.715739	FZ_amplitude	0.719757
ENSG00000196071	chr1	248100493	248264224	OR2L13	protein_coding	KNOWN	ENSG00000196071.3	0.233967	1.61093	0.107196	0.145237	Brain_Frontal_Cortex	0.715665	FZ_amplitude	0.719757
ENSG00000163069	chr4	52886872	52904648	SGCB	protein_coding	KNOWN	ENSG00000163069.8	0.272529	1.61083	0.107216	0.169185	Brain_Frontal_Cortex	0.715665	FZ_amplitude	0.719757
ENSG00000134245	chr1	113009163	113072787	WNT2B	protein_coding	KNOWN	ENSG00000134245.13	-0.188081	-1.60981	0.10744	0.116834	Brain_Frontal_Cortex	0.715665	FZ_amplitude	0.719757
ENSG00000228696	chr17	44352150	44439130	ARL17B	protein_coding	KNOWN	ENSG00000228696.4	0.199829	1.60844	0.107739	0.124238	Brain_Cortex	0.716754	FZ_amplitude	0.719757
ENSG00000259577	chr15	52472290	52498071	RP11-430B1.2	lincRNA	NOVEL	ENSG00000259577.1	0.220473	1.60823	0.107786	0.137091	Brain_Frontal_Cortex	0.715665	FZ_amplitude	0.719757
ENSG00000147894	chr9	27546544	27573864	C9orf72	protein_coding	KNOWN	ENSG00000147894.10	-0.248906	-1.60816	0.107799	0.154777	Brain_Cortex	0.716754	FZ_amplitude	0.719757
ENSG00000122873	chr10	60028818	60049346	CISD1	protein_coding	KNOWN	ENSG00000122873.7	0.665161	1.6081	0.107812	0.413631	Brain_Frontal_Cortex	0.715665	FZ_amplitude	0.719757
ENSG00000163320	chr3	88101094	88199035	CGGBP1	protein_coding	KNOWN	ENSG00000163320.6	-0.226478	-1.60779	0.107882	0.140863	Brain_Frontal_Cortex	0.715665	FZ_amplitude	0.719757
ENSG00000130226	chr7	153584182	154685995	DPP6	protein_coding	KNOWN	ENSG00000130226.12	-0.450043	-1.60756	0.107932	0.279954	Brain_Cortex	0.716754	FZ_amplitude	0.719757
ENSG00000141013	chr16	90086037	90111383	GAS8	protein_coding	KNOWN	ENSG00000141013.10	0.264251	1.60747	0.107951	0.16439	Brain_Frontal_Cortex	0.715665	FZ_amplitude	0.719757
ENSG00000114354	chr3	100428205	100467810	TFG	protein_coding	KNOWN	ENSG00000114354.8	-0.44682	-1.60675	0.108109	0.278089	Brain_Frontal_Cortex	0.715665	FZ_amplitude	0.719757
ENSG00000272710	chr3	75589200	75629150	CTD-2026G6.3	lincRNA	NOVEL	ENSG00000272710.1	0.650395	1.60643	0.10818	0.40487	Brain_Frontal_Cortex	0.715665	FZ_amplitude	0.719757
ENSG00000162006	chr16	819428	833370	MSLNL	protein_coding	KNOWN	ENSG00000162006.5	-0.784789	-1.6062	0.10823	0.488599	Brain_Cortex	0.716754	FZ_amplitude	0.719757
ENSG00000156831	chr8	126103921	126379362	NSMCE2	protein_coding	KNOWN	ENSG00000156831.3	-0.336217	-1.6062	0.10823	0.209325	Brain_Cortex	0.716754	FZ_amplitude	0.719757
ENSG00000213020	chr19	53206066	53238326	ZNF611	protein_coding	KNOWN	ENSG00000213020.4	0.937543	1.60569	0.108341	0.583886	Brain_Cortex	0.716754	FZ_amplitude	0.719757
ENSG00000165733	chr10	43278249	43330385	BMS1	protein_coding	KNOWN	ENSG00000165733.7	0.297949	1.60514	0.108464	0.185622	Brain_Cortex	0.716754	FZ_amplitude	0.719757
ENSG00000124587	chr6	42931608	42946958	PEX6	protein_coding	KNOWN	ENSG00000124587.9	0.191705	1.60475	0.108549	0.119461	Brain_Cortex	0.716754	FZ_amplitude	0.719757
ENSG00000230055	chr17	36886488	36891297	CISD3	protein_coding	KNOWN	ENSG00000230055.2	0.326854	1.60451	0.108601	0.203709	Brain_Frontal_Cortex	0.715665	FZ_amplitude	0.719757
ENSG00000113368	chr5	126112315	126172712	LMNB1	protein_coding	KNOWN	ENSG00000113368.7	-0.759092	-1.60407	0.108699	0.473229	Brain_Frontal_Cortex	0.715665	FZ_amplitude	0.719757
ENSG00000157093	chr3	42438570	42452092	LYZL4	protein_coding	KNOWN	ENSG00000157093.4	0.285245	1.60338	0.10885	0.177902	Brain_Frontal_Cortex	0.715665	FZ_amplitude	0.719757
ENSG00000163870	chr3	127291912	127317094	TPRA1	protein_coding	KNOWN	ENSG00000163870.10	-0.432507	-1.60302	0.10893	0.269808	Brain_Cortex	0.717534	FZ_amplitude	0.719757
ENSG00000205632	chr22	49288729	49294198	WI2-81516E3.1	lincRNA	NOVEL	ENSG00000205632.2	-0.949826	-1.60262	0.109019	0.592671	Brain_Cortex	0.717534	FZ_amplitude	0.719757
ENSG00000232677	chr19	36803969	36822620	LINC00665	lincRNA	NOVEL	ENSG00000232677.2	-0.176946	-1.60194	0.109168	0.110457	Brain_Cortex	0.717534	FZ_amplitude	0.719757
ENSG00000233327	chr17	18414576	18429244	USP32P2	pseudogene	KNOWN	ENSG00000233327.6	-0.233201	-1.60134	0.109301	0.145628	Brain_Frontal_Cortex	0.715665	FZ_amplitude	0.719757
ENSG00000197885	chr3	23933151	23988082	NKIRAS1	protein_coding	KNOWN	ENSG00000197885.6	0.348994	1.60119	0.109335	0.217959	Brain_Frontal_Cortex	0.715665	FZ_amplitude	0.719757
ENSG00000131236	chr1	40505905	40538321	CAP1	protein_coding	KNOWN	ENSG00000131236.12	-0.598961	-1.60103	0.109371	0.37411	Brain_Cortex	0.717768	FZ_amplitude	0.719757
ENSG00000253704	chr8	95565950	95581973	RP11-267M23.4	lincRNA	NOVEL	ENSG00000253704.1	-0.448327	-1.60101	0.109374	0.280027	Brain_Frontal_Cortex	0.715665	FZ_amplitude	0.719757
ENSG00000075399	chr16	89773542	89787394	VPS9D1	protein_coding	KNOWN	ENSG00000075399.8	-0.567169	-1.60006	0.109584	0.354467	Brain_Frontal_Cortex	0.715665	FZ_amplitude	0.719757
ENSG00000198003	chr19	11531272	11546603	CCDC151	protein_coding	KNOWN	ENSG00000198003.7	-0.277237	-1.59923	0.10977	0.173357	Brain_Cortex	0.717974	FZ_amplitude	0.719757
ENSG00000254614	chr11	64945077	64949305	AP003068.23	protein_coding	NOVEL	ENSG00000254614.1	0.244974	1.59842	0.10995	0.15326	Brain_Cortex	0.717974	FZ_amplitude	0.719757
ENSG00000249244	chr4	120312986	120316490	RP11-548H18.2	pseudogene	KNOWN	ENSG00000249244.1	-0.293805	-1.59796	0.110051	0.183862	Brain_Cortex	0.717974	FZ_amplitude	0.719757
ENSG00000176909	chr19	49215999	49222978	MAMSTR	protein_coding	KNOWN	ENSG00000176909.7	-0.623912	-1.59749	0.110156	0.390558	Brain_Cortex	0.717974	FZ_amplitude	0.719757
ENSG00000182628	chr17	57187312	57232630	SKA2	protein_coding	KNOWN	ENSG00000182628.8	0.316145	1.59734	0.110189	0.197919	Brain_Frontal_Cortex	0.715665	FZ_amplitude	0.719757
ENSG00000212694	chr12	122233173	122241812	AC084018.1	lincRNA	NOVEL	ENSG00000212694.4	-0.328669	-1.59687	0.110294	0.205821	Brain_Cortex	0.717974	FZ_amplitude	0.719757
ENSG00000251692	chr16	1535887	1538982	PTX4	protein_coding	KNOWN	ENSG00000251692.3	0.443959	1.59634	0.110413	0.278111	Brain_Cortex	0.717974	FZ_amplitude	0.719757
ENSG00000151892	chr10	117816444	118032979	GFRA1	protein_coding	KNOWN	ENSG00000151892.10	0.354291	1.59545	0.110613	0.222064	Brain_Frontal_Cortex	0.715665	FZ_amplitude	0.719757
ENSG00000220804	chr2	243030784	243102304	AC093642.5	pseudogene	KNOWN	ENSG00000220804.4	0.619978	1.59496	0.110721	0.38871	Brain_Frontal_Cortex	0.715665	FZ_amplitude	0.719757
ENSG00000272086	chr5	32174577	32175378	CTD-2186M15.3	lincRNA	NOVEL	ENSG00000272086.1	0.671337	1.59495	0.110724	0.420915	Brain_Cortex	0.717974	FZ_amplitude	0.719757
ENSG00000172113	chr3	48334754	48343175	NME6	protein_coding	KNOWN	ENSG00000172113.4	-0.27884	-1.5945	0.110825	0.174877	Brain_Frontal_Cortex	0.715665	FZ_amplitude	0.719757
ENSG00000134245	chr1	113009163	113072787	WNT2B	protein_coding	KNOWN	ENSG00000134245.13	-0.220666	-1.59442	0.110841	0.138398	Brain_Cortex	0.717974	FZ_amplitude	0.719757
ENSG00000182600	chr2	233721980	233743418	C2orf82	protein_coding	KNOWN	ENSG00000182600.5	0.162955	1.59413	0.110908	0.102222	Brain_Frontal_Cortex	0.715665	FZ_amplitude	0.719757
ENSG00000165695	chr9	135600965	135754164	AK8	protein_coding	KNOWN	ENSG00000165695.5	0.24373	1.59386	0.110967	0.152917	Brain_Frontal_Cortex	0.715665	FZ_amplitude	0.719757
ENSG00000225872	chr19	36279778	36288787	AC002398.5	lincRNA	NOVEL	ENSG00000225872.2	-0.272146	-1.59386	0.110967	0.170746	Brain_Cortex	0.717974	FZ_amplitude	0.719757
ENSG00000204092	chr6	40312083	40313890	LINC00951	lincRNA	NOVEL	ENSG00000204092.2	-0.56588	-1.59366	0.111012	0.355082	Brain_Frontal_Cortex	0.715665	FZ_amplitude	0.719757
ENSG00000197816	chr9	100000765	100140806	CCDC180	protein_coding	KNOWN	ENSG00000197816.9	-0.549466	-1.59198	0.111388	0.345145	Brain_Cortex	0.717974	FZ_amplitude	0.719757
ENSG00000270480	chr4	83612890	83613621	RP11-57B24.1	pseudogene	KNOWN	ENSG00000270480.1	-0.296289	-1.59193	0.1114	0.186119	Brain_Frontal_Cortex	0.715665	FZ_amplitude	0.719757
ENSG00000124587	chr6	42931608	42946958	PEX6	protein_coding	KNOWN	ENSG00000124587.9	0.171536	1.59113	0.111581	0.107808	Brain_Frontal_Cortex	0.715665	FZ_amplitude	0.719757
ENSG00000099219	chr9	5765076	5833117	ERMP1	protein_coding	KNOWN	ENSG00000099219.9	0.441928	1.5911	0.111587	0.277749	Brain_Cortex	0.717974	FZ_amplitude	0.719757
ENSG00000129538	chr14	21269387	21271437	RNASE1	protein_coding	KNOWN	ENSG00000129538.9	0.433233	1.5909	0.111632	0.27232	Brain_Frontal_Cortex	0.715665	FZ_amplitude	0.719757
ENSG00000139350	chr12	97301001	97347129	NEDD1	protein_coding	KNOWN	ENSG00000139350.7	0.33047	1.59049	0.111724	0.207778	Brain_Frontal_Cortex	0.715665	FZ_amplitude	0.719757
ENSG00000172687	chr19	21541732	21562104	ZNF738	protein_coding	KNOWN	ENSG00000172687.9	0.145154	1.59015	0.111802	0.0912835	Brain_Frontal_Cortex	0.715665	FZ_amplitude	0.719757
ENSG00000135773	chr1	230883130	230937749	CAPN9	protein_coding	KNOWN	ENSG00000135773.8	-0.314089	-1.58933	0.111985	0.197623	Brain_Frontal_Cortex	0.715665	FZ_amplitude	0.719757
ENSG00000088305	chr20	31350191	31397162	DNMT3B	protein_coding	KNOWN	ENSG00000088305.14	-0.446618	-1.58933	0.111986	0.281011	Brain_Cortex	0.717974	FZ_amplitude	0.719757
ENSG00000228696	chr17	44352150	44439130	ARL17B	protein_coding	KNOWN	ENSG00000228696.4	0.243399	1.5886	0.112152	0.153216	Brain_Frontal_Cortex	0.715665	FZ_amplitude	0.719757
ENSG00000120370	chr1	170501270	170522587	GORAB	protein_coding	KNOWN	ENSG00000120370.8	0.259735	1.58847	0.11218	0.163512	Brain_Frontal_Cortex	0.715665	FZ_amplitude	0.719757
ENSG00000257151	chr15	25277020	25281637	PWAR6	lincRNA	NOVEL	ENSG00000257151.1	-0.725742	-1.58823	0.112234	0.45695	Brain_Frontal_Cortex	0.715665	FZ_amplitude	0.719757
ENSG00000103485	chr16	29674600	29710020	QPRT	protein_coding	KNOWN	ENSG00000103485.13	-0.303086	-1.5882	0.112241	0.190836	Brain_Frontal_Cortex	0.715665	FZ_amplitude	0.719757
ENSG00000006210	chr16	57406370	57418960	CX3CL1	protein_coding	KNOWN	ENSG00000006210.6	0.574069	1.58781	0.112329	0.361547	Brain_Cortex	0.717974	FZ_amplitude	0.719757
ENSG00000162836	chr1	147101453	147142618	ACP6	protein_coding	KNOWN	ENSG00000162836.7	-0.172446	-1.58753	0.112393	0.108626	Brain_Frontal_Cortex	0.715665	FZ_amplitude	0.719757
ENSG00000225498	chr7	89941810	89951906	AC002064.5	lincRNA	NOVEL	ENSG00000225498.1	0.273055	1.58701	0.112511	0.172056	Brain_Cortex	0.717974	FZ_amplitude	0.719757
ENSG00000221823	chr2	68405989	68483369	PPP3R1	protein_coding	KNOWN	ENSG00000221823.6	-0.366778	-1.58699	0.112515	0.231116	Brain_Frontal_Cortex	0.715665	FZ_amplitude	0.719757
ENSG00000136457	chr17	48541857	48546327	CHAD	protein_coding	KNOWN	ENSG00000136457.5	0.191745	1.58682	0.112554	0.120836	Brain_Frontal_Cortex	0.715665	FZ_amplitude	0.719757
ENSG00000115687	chr2	242045514	242089679	PASK	protein_coding	KNOWN	ENSG00000115687.9	0.297356	1.58547	0.112859	0.187551	Brain_Cortex	0.717974	FZ_amplitude	0.720418
ENSG00000232559	chr7	66010634	66057373	GS1-124K5.12	pseudogene	KNOWN	ENSG00000232559.2	0.416869	1.58535	0.112886	0.26295	Brain_Cortex	0.717974	FZ_amplitude	0.720418
ENSG00000122378	chr10	82167585	82192753	FAM213A	protein_coding	KNOWN	ENSG00000122378.9	0.202991	1.58456	0.113067	0.128106	Brain_Cortex	0.717974	FZ_amplitude	0.720418
ENSG00000205809	chr12	10579453	10594899	KLRC2	protein_coding	KNOWN	ENSG00000205809.5	-0.194199	-1.58448	0.113085	0.122564	Brain_Cortex	0.717974	FZ_amplitude	0.720418
ENSG00000178028	chr1	44679127	44686353	DMAP1	protein_coding	KNOWN	ENSG00000178028.9	0.699001	1.58401	0.11319	0.441284	Brain_Cortex	0.717974	FZ_amplitude	0.720418
ENSG00000140575	chr15	90931450	91045475	IQGAP1	protein_coding	KNOWN	ENSG00000140575.8	-0.225501	-1.58356	0.113294	0.142401	Brain_Cortex	0.717974	FZ_amplitude	0.720418
ENSG00000167468	chr19	1103936	1106787	GPX4	protein_coding	KNOWN	ENSG00000167468.12	-0.621229	-1.5834	0.11333	0.392338	Brain_Cortex	0.717974	FZ_amplitude	0.720418
ENSG00000185236	chr19	8454865	8469318	RAB11B	protein_coding	KNOWN	ENSG00000185236.7	0.576899	1.58313	0.113392	0.364404	Brain_Cortex	0.717974	FZ_amplitude	0.720418
ENSG00000187456	chr17	34245070	34257777	RDM1	protein_coding	KNOWN	ENSG00000187456.9	-0.485176	-1.58126	0.113819	0.306829	Brain_Cortex	0.717974	FZ_amplitude	0.721583
ENSG00000103202	chr16	446725	460367	NME4	protein_coding	KNOWN	ENSG00000103202.8	0.711137	1.58069	0.113949	0.44989	Brain_Cortex	0.717974	FZ_amplitude	0.721583
ENSG00000250237	chr5	68334345	68339648	CTC-498J12.1	lincRNA	NOVEL	ENSG00000250237.1	0.30745	1.58046	0.114001	0.194531	Brain_Frontal_Cortex	0.722221	FZ_amplitude	0.721583
ENSG00000101213	chr20	62159778	62168723	PTK6	protein_coding	KNOWN	ENSG00000101213.5	-0.406674	-1.58006	0.114093	0.257379	Brain_Cortex	0.717974	FZ_amplitude	0.721583
ENSG00000152433	chr19	57874845	57890933	ZNF547	protein_coding	KNOWN	ENSG00000152433.10	-0.426693	-1.57992	0.114125	0.270073	Brain_Cortex	0.717974	FZ_amplitude	0.721583
ENSG00000198945	chr6	130334844	130462594	L3MBTL3	protein_coding	KNOWN	ENSG00000198945.3	-0.397873	-1.57872	0.1144	0.252022	Brain_Cortex	0.717974	FZ_amplitude	0.721583
ENSG00000153147	chr4	144434616	144478639	SMARCA5	protein_coding	KNOWN	ENSG00000153147.5	0.28515	1.57865	0.114416	0.180629	Brain_Cortex	0.717974	FZ_amplitude	0.721583
ENSG00000165309	chr10	23216953	23326518	ARMC3	protein_coding	KNOWN	ENSG00000165309.9	-0.526979	-1.57853	0.114444	0.333842	Brain_Cortex	0.717974	FZ_amplitude	0.721583
ENSG00000160867	chr5	176513887	176525145	FGFR4	protein_coding	KNOWN	ENSG00000160867.10	0.244506	1.57829	0.114498	0.154918	Brain_Cortex	0.717974	FZ_amplitude	0.721583
ENSG00000226578	chr10	38064299	38073059	RP11-258F22.1	lincRNA	NOVEL	ENSG00000226578.1	-0.299922	-1.57793	0.114582	0.190073	Brain_Frontal_Cortex	0.722221	FZ_amplitude	0.721583
ENSG00000225506	chr1	47562325	47644943	CYP4A22-AS1	lincRNA	NOVEL	ENSG00000225506.2	-1.35872	-1.5779	0.114588	0.861094	Brain_Cortex	0.717974	FZ_amplitude	0.721583
ENSG00000157911	chr1	2336236	2345236	PEX10	protein_coding	KNOWN	ENSG00000157911.5	0.409214	1.57639	0.114936	0.259589	Brain_Cortex	0.718371	FZ_amplitude	0.72235
ENSG00000224557	chr6	33080228	33102442	HLA-DPB2	pseudogene	KNOWN	ENSG00000224557.3	0.171033	1.5763	0.114957	0.108503	Brain_Frontal_Cortex	0.722221	FZ_amplitude	0.72235
ENSG00000148384	chr9	139323071	139334274	INPP5E	protein_coding	KNOWN	ENSG00000148384.11	-0.349146	-1.57617	0.114986	0.221515	Brain_Cortex	0.718371	FZ_amplitude	0.72235
ENSG00000167656	chr8	143866296	143868008	LY6D	protein_coding	KNOWN	ENSG00000167656.4	-0.379826	-1.57552	0.115138	0.241081	Brain_Frontal_Cortex	0.722221	FZ_amplitude	0.722403
ENSG00000143314	chr1	156707095	156711382	MRPL24	protein_coding	KNOWN	ENSG00000143314.8	0.643721	1.57534	0.115179	0.408625	Brain_Frontal_Cortex	0.722221	FZ_amplitude	0.722403
ENSG00000223768	chr21	46713200	46717269	LINC00205	lincRNA	KNOWN	ENSG00000223768.1	0.153686	1.57418	0.115445	0.0976288	Brain_Frontal_Cortex	0.722221	FZ_amplitude	0.723494
ENSG00000269387	chr6	41732030	41732198	RP11-298J23.8	lincRNA	NOVEL	ENSG00000269387.1	-0.615867	-1.57281	0.115763	0.391572	Brain_Cortex	0.719884	FZ_amplitude	0.724024
ENSG00000183426	chr16	15016659	15045915	NPIPA1	protein_coding	KNOWN	ENSG00000183426.11	0.165834	1.57274	0.11578	0.105443	Brain_Cortex	0.719884	FZ_amplitude	0.724024
ENSG00000136159	chr13	48611703	48621358	NUDT15	protein_coding	KNOWN	ENSG00000136159.3	0.21442	1.57225	0.115893	0.136378	Brain_Cortex	0.719884	FZ_amplitude	0.724024
ENSG00000131650	chr16	3013945	3018384	KREMEN2	protein_coding	KNOWN	ENSG00000131650.9	-0.775927	-1.57222	0.115899	0.493523	Brain_Cortex	0.719884	FZ_amplitude	0.724024
ENSG00000160188	chr21	43892596	43916464	RSPH1	protein_coding	KNOWN	ENSG00000160188.5	-0.391462	-1.57085	0.116217	0.249204	Brain_Frontal_Cortex	0.722221	FZ_amplitude	0.725431
ENSG00000140104	chr14	105452112	105476819	C14orf79	protein_coding	KNOWN	ENSG00000140104.9	0.207164	1.57045	0.11631	0.131914	Brain_Cortex	0.721388	FZ_amplitude	0.725431
ENSG00000222019	chr16	90106169	90114181	URAHP	pseudogene	KNOWN	ENSG00000222019.3	0.503331	1.56905	0.116636	0.320787	Brain_Frontal_Cortex	0.722221	FZ_amplitude	0.726174
ENSG00000227879	chr13	19775777	19801572	PSPC1P1	pseudogene	KNOWN	ENSG00000227879.2	0.295676	1.5688	0.116695	0.188473	Brain_Cortex	0.721929	FZ_amplitude	0.726174
ENSG00000134285	chr12	49315301	49320257	FKBP11	protein_coding	KNOWN	ENSG00000134285.6	-0.298795	-1.56872	0.116714	0.190471	Brain_Frontal_Cortex	0.722221	FZ_amplitude	0.726174
ENSG00000177984	chr9	139654086	139660707	LCN15	protein_coding	KNOWN	ENSG00000177984.6	0.33693	1.56768	0.116956	0.214923	Brain_Frontal_Cortex	0.722221	FZ_amplitude	0.726174
ENSG00000089177	chr20	16252749	16554078	KIF16B	protein_coding	KNOWN	ENSG00000089177.13	-0.719974	-1.56616	0.117312	0.459707	Brain_Cortex	0.721929	FZ_amplitude	0.726174
ENSG00000183889	chr16	16411301	16444447	AC138969.4	protein_coding	NOVEL	ENSG00000183889.8	-0.225135	-1.56571	0.117417	0.143791	Brain_Frontal_Cortex	0.722221	FZ_amplitude	0.726174
ENSG00000157992	chr2	27665233	27669348	KRTCAP3	protein_coding	KNOWN	ENSG00000157992.8	-0.613177	-1.56566	0.117428	0.391641	Brain_Cortex	0.721929	FZ_amplitude	0.726174
ENSG00000235370	chr15	84953014	84966399	DNM1P51	pseudogene	KNOWN	ENSG00000235370.5	-0.125203	-1.56559	0.117445	0.0799719	Brain_Frontal_Cortex	0.722221	FZ_amplitude	0.726174
ENSG00000146733	chr7	56078744	56119297	PSPH	protein_coding	KNOWN	ENSG00000146733.9	-0.346958	-1.56514	0.11755	0.221678	Brain_Cortex	0.721929	FZ_amplitude	0.726174
ENSG00000182993	chr12	14956506	15059520	C12orf60	protein_coding	KNOWN	ENSG00000182993.3	-0.356646	-1.56508	0.117565	0.227878	Brain_Frontal_Cortex	0.722221	FZ_amplitude	0.726174
ENSG00000138600	chr15	50999506	51058005	SPPL2A	protein_coding	KNOWN	ENSG00000138600.5	-0.253633	-1.56505	0.11757	0.16206	Brain_Cortex	0.721929	FZ_amplitude	0.726174
ENSG00000136213	chr7	2443223	2474242	CHST12	protein_coding	KNOWN	ENSG00000136213.7	-0.309498	-1.56481	0.117627	0.197787	Brain_Cortex	0.721929	FZ_amplitude	0.726174
ENSG00000160999	chr7	101928405	101962178	SH2B2	protein_coding	KNOWN	ENSG00000160999.8	0.36686	1.56452	0.117696	0.234488	Brain_Cortex	0.721929	FZ_amplitude	0.726174
ENSG00000204991	chr16	89884587	89937727	SPIRE2	protein_coding	KNOWN	ENSG00000204991.6	0.310374	1.56432	0.117742	0.198408	Brain_Cortex	0.721929	FZ_amplitude	0.726174
ENSG00000082153	chr2	201675317	201688569	BZW1	protein_coding	KNOWN	ENSG00000082153.13	-0.54952	-1.564	0.117818	0.351356	Brain_Frontal_Cortex	0.722221	FZ_amplitude	0.726174
ENSG00000214309	chr7	99724317	99726118	MBLAC1	protein_coding	KNOWN	ENSG00000214309.3	-0.205088	-1.56214	0.118255	0.131286	Brain_Frontal_Cortex	0.722221	FZ_amplitude	0.728215
ENSG00000229759	chr3	48297840	48298428	MRPS18AP1	pseudogene	KNOWN	ENSG00000229759.1	0.189402	1.5618	0.118335	0.121272	Brain_Cortex	0.724087	FZ_amplitude	0.728215
ENSG00000176532	chr7	29603427	29606911	PRR15	protein_coding	KNOWN	ENSG00000176532.3	0.255171	1.56139	0.118432	0.163425	Brain_Cortex	0.724087	FZ_amplitude	0.728239
ENSG00000180104	chr5	443273	472052	EXOC3	protein_coding	KNOWN	ENSG00000180104.11	-0.199916	-1.56075	0.118582	0.12809	Brain_Frontal_Cortex	0.722221	FZ_amplitude	0.728594
ENSG00000108064	chr10	60144782	60158981	TFAM	protein_coding	KNOWN	ENSG00000108064.6	-0.337652	-1.55987	0.118791	0.216462	Brain_Cortex	0.725251	FZ_amplitude	0.729305
ENSG00000129925	chr16	420773	437113	TMEM8A	protein_coding	KNOWN	ENSG00000129925.6	-0.495947	-1.559	0.118995	0.318118	Brain_Frontal_Cortex	0.722221	FZ_amplitude	0.729988
ENSG00000160172	chr11	67559119	67572807	FAM86C2P	pseudogene	KNOWN	ENSG00000160172.6	0.491751	1.55789	0.119259	0.315652	Brain_Frontal_Cortex	0.722221	FZ_amplitude	0.730958
ENSG00000197302	chr16	31724550	31806190	ZNF720	protein_coding	KNOWN	ENSG00000197302.6	0.254264	1.55719	0.119424	0.163284	Brain_Cortex	0.7278	FZ_amplitude	0.730958
ENSG00000127957	chr7	75132254	75157478	PMS2P3	pseudogene	KNOWN	ENSG00000127957.12	-0.151273	-1.55697	0.119477	0.0971582	Brain_Frontal_Cortex	0.722221	FZ_amplitude	0.730958
ENSG00000272130	chr5	21569864	21570154	RP11-360I2.1	lincRNA	NOVEL	ENSG00000272130.1	0.803131	1.55652	0.119584	0.515978	Brain_Cortex	0.7278	FZ_amplitude	0.730958
ENSG00000213619	chr11	47586888	47606114	NDUFS3	protein_coding	KNOWN	ENSG00000213619.5	-0.460718	-1.55564	0.119795	0.296161	Brain_Cortex	0.7278	FZ_amplitude	0.730958
ENSG00000256576	chr12	132671287	132674240	RP13-977J11.2	lincRNA	NOVEL	ENSG00000256576.1	-0.266367	-1.55525	0.119887	0.17127	Brain_Cortex	0.7278	FZ_amplitude	0.730958
ENSG00000111252	chr12	111843752	111889427	SH2B3	protein_coding	KNOWN	ENSG00000111252.6	0.897722	1.55469	0.12002	0.577429	Brain_Frontal_Cortex	0.722221	FZ_amplitude	0.730958
ENSG00000255190	chr11	49896497	49898190	TRIM51DP	pseudogene	KNOWN	ENSG00000255190.2	-0.273971	-1.55421	0.120135	0.176277	Brain_Frontal_Cortex	0.722221	FZ_amplitude	0.730958
ENSG00000218016	chr6	28155828	28157210	ZNF192P2	pseudogene	KNOWN	ENSG00000218016.2	-0.475037	-1.55416	0.120147	0.305656	Brain_Frontal_Cortex	0.722221	FZ_amplitude	0.730958
ENSG00000163728	chr3	180319918	180335616	TTC14	protein_coding	KNOWN	ENSG00000163728.6	0.574864	1.55204	0.120653	0.370393	Brain_Frontal_Cortex	0.722221	FZ_amplitude	0.730958
ENSG00000251185	chr4	76194278	76286392	RP11-542G1.1	lincRNA	NOVEL	ENSG00000251185.1	-0.170491	-1.55194	0.120677	0.109857	Brain_Frontal_Cortex	0.722221	FZ_amplitude	0.730958
ENSG00000263280	chr16	2916349	2917619	LA16c-325D7.2	lincRNA	NOVEL	ENSG00000263280.1	-0.394337	-1.55135	0.120817	0.254189	Brain_Frontal_Cortex	0.722221	FZ_amplitude	0.730958
ENSG00000109861	chr11	88026760	88070955	CTSC	protein_coding	KNOWN	ENSG00000109861.11	0.378142	1.55066	0.120982	0.243858	Brain_Frontal_Cortex	0.722221	FZ_amplitude	0.730958
ENSG00000138083	chr2	45168902	45173216	SIX3	protein_coding	KNOWN	ENSG00000138083.3	-0.583331	-1.55051	0.121019	0.376219	Brain_Cortex	0.733015	FZ_amplitude	0.730958
ENSG00000246375	chr4	89206094	89252573	RP11-10L7.1	lincRNA	NOVEL	ENSG00000246375.2	0.145462	1.55005	0.121131	0.0938435	Brain_Cortex	0.733015	FZ_amplitude	0.730958
ENSG00000227755	chr22	23788785	23803020	AP000344.4	pseudogene	KNOWN	ENSG00000227755.1	1.8239	1.54968	0.121217	1.17695	Brain_Frontal_Cortex	0.722221	FZ_amplitude	0.730958
ENSG00000131591	chr1	1017198	1051741	C1orf159	protein_coding	KNOWN	ENSG00000131591.13	-0.20185	-1.54951	0.121258	0.130267	Brain_Cortex	0.733015	FZ_amplitude	0.730958
ENSG00000090263	chr7	140705854	140715028	MRPS33	protein_coding	KNOWN	ENSG00000090263.11	-0.348415	-1.54903	0.121375	0.224925	Brain_Frontal_Cortex	0.722221	FZ_amplitude	0.730958
ENSG00000174307	chr1	201434620	201438365	PHLDA3	protein_coding	KNOWN	ENSG00000174307.5	0.645094	1.54871	0.121452	0.416537	Brain_Cortex	0.733155	FZ_amplitude	0.730958
ENSG00000140521	chr15	89859534	89878092	POLG	protein_coding	KNOWN	ENSG00000140521.7	0.248527	1.54836	0.121536	0.16051	Brain_Frontal_Cortex	0.722221	FZ_amplitude	0.730958
ENSG00000138131	chr10	100007447	100028007	LOXL4	protein_coding	KNOWN	ENSG00000138131.3	-0.255647	-1.54822	0.121568	0.165123	Brain_Frontal_Cortex	0.722221	FZ_amplitude	0.730958
ENSG00000135951	chr2	99613724	99771427	TSGA10	protein_coding	KNOWN	ENSG00000135951.10	-0.34899	-1.5481	0.121599	0.225431	Brain_Frontal_Cortex	0.722221	FZ_amplitude	0.730958
ENSG00000233347	chr20	50726883	50727588	ERP29P1	pseudogene	KNOWN	ENSG00000233347.1	0.228538	1.54802	0.121618	0.147632	Brain_Frontal_Cortex	0.722221	FZ_amplitude	0.730958
ENSG00000181322	chr3	137980279	138048728	NME9	protein_coding	KNOWN	ENSG00000181322.9	0.422702	1.54751	0.121741	0.273151	Brain_Frontal_Cortex	0.722221	FZ_amplitude	0.730958
ENSG00000254714	chr11	49872181	49884080	RP11-163O19.1	pseudogene	KNOWN	ENSG00000254714.1	-1.28568	-1.54731	0.121789	0.830918	Brain_Frontal_Cortex	0.722221	FZ_amplitude	0.730958
ENSG00000111665	chr12	6953957	6961230	CDCA3	protein_coding	KNOWN	ENSG00000111665.7	-0.227459	-1.54652	0.12198	0.147078	Brain_Frontal_Cortex	0.722221	FZ_amplitude	0.730958
ENSG00000143036	chr1	95285898	95360802	SLC44A3	protein_coding	KNOWN	ENSG00000143036.12	0.512529	1.54645	0.121995	0.331423	Brain_Cortex	0.734214	FZ_amplitude	0.730958
ENSG00000145198	chr3	183948217	183960117	VWA5B2	protein_coding	KNOWN	ENSG00000145198.10	-0.372889	-1.54642	0.122002	0.24113	Brain_Cortex	0.734214	FZ_amplitude	0.730958
ENSG00000081913	chr18	60382672	60647666	PHLPP1	protein_coding	KNOWN	ENSG00000081913.9	-0.243579	-1.5462	0.122057	0.157534	Brain_Frontal_Cortex	0.722221	FZ_amplitude	0.730958
ENSG00000105341	chr19	41937223	41946622	ATP5SL	protein_coding	KNOWN	ENSG00000105341.14	-0.279852	-1.54604	0.122096	0.181012	Brain_Frontal_Cortex	0.722221	FZ_amplitude	0.730958
ENSG00000183060	chr15	100255902	100273766	LYSMD4	protein_coding	KNOWN	ENSG00000183060.11	0.140288	1.54581	0.122151	0.0907535	Brain_Frontal_Cortex	0.722221	FZ_amplitude	0.730958
ENSG00000247157	chr12	11700964	11743303	RP11-434C1.1	lincRNA	NOVEL	ENSG00000247157.2	0.169735	1.54543	0.122242	0.10983	Brain_Cortex	0.734214	FZ_amplitude	0.730958
ENSG00000162685	chr5	28925707	28927696	LSP1P3	pseudogene	KNOWN	ENSG00000162685.5	0.194049	1.54513	0.122314	0.125587	Brain_Frontal_Cortex	0.722221	FZ_amplitude	0.730958
ENSG00000065882	chr4	37892708	38140796	TBC1D1	protein_coding	KNOWN	ENSG00000065882.11	0.223993	1.54471	0.122416	0.145006	Brain_Frontal_Cortex	0.722221	FZ_amplitude	0.730958
ENSG00000246375	chr4	89206094	89252573	RP11-10L7.1	lincRNA	NOVEL	ENSG00000246375.2	0.145149	1.54425	0.122528	0.0939931	Brain_Frontal_Cortex	0.722221	FZ_amplitude	0.730958
ENSG00000272079	chr16	3056121	3057386	LA16c-380H5.5	lincRNA	NOVEL	ENSG00000272079.1	-0.168544	-1.54383	0.122631	0.109173	Brain_Cortex	0.734214	FZ_amplitude	0.730958
ENSG00000172466	chr18	32912176	32925446	ZNF24	protein_coding	KNOWN	ENSG00000172466.11	-0.414413	-1.54366	0.122671	0.268462	Brain_Frontal_Cortex	0.722221	FZ_amplitude	0.730958
ENSG00000108384	chr17	56769934	56811703	RAD51C	protein_coding	KNOWN	ENSG00000108384.10	0.179668	1.54299	0.122834	0.116442	Brain_Cortex	0.734214	FZ_amplitude	0.730958
ENSG00000020256	chr20	50668202	50820847	ZFP64	protein_coding	KNOWN	ENSG00000020256.15	0.580316	1.54225	0.123013	0.376279	Brain_Cortex	0.734214	FZ_amplitude	0.730958
ENSG00000168405	chr6	25081548	25166793	CMAHP	pseudogene	KNOWN	ENSG00000168405.10	0.430956	1.54186	0.123109	0.279505	Brain_Frontal_Cortex	0.722221	FZ_amplitude	0.730958
ENSG00000110455	chr11	44087475	44105772	ACCS	protein_coding	KNOWN	ENSG00000110455.9	0.184396	1.54184	0.123113	0.119595	Brain_Frontal_Cortex	0.722221	FZ_amplitude	0.730958
ENSG00000113593	chr5	64859063	64883376	PPWD1	protein_coding	KNOWN	ENSG00000113593.7	-0.3129	-1.54181	0.12312	0.202944	Brain_Cortex	0.734214	FZ_amplitude	0.730958
ENSG00000133958	chr14	93799565	94174222	UNC79	protein_coding	KNOWN	ENSG00000133958.9	-0.601304	-1.5415	0.123195	0.390077	Brain_Cortex	0.734214	FZ_amplitude	0.730958
ENSG00000104497	chr8	82711816	82755101	SNX16	protein_coding	KNOWN	ENSG00000104497.9	0.333469	1.54125	0.123256	0.216363	Brain_Cortex	0.734214	FZ_amplitude	0.730958
ENSG00000163517	chr3	13521224	13547916	HDAC11	protein_coding	KNOWN	ENSG00000163517.10	0.318364	1.53975	0.123622	0.206764	Brain_Cortex	0.734214	FZ_amplitude	0.731044
ENSG00000206190	chr15	25922420	26110317	ATP10A	protein_coding	KNOWN	ENSG00000206190.7	-1.16611	-1.53952	0.123676	0.757451	Brain_Cortex	0.734214	FZ_amplitude	0.731044
ENSG00000268758	chr19	6952511	6990857	EMR4P	pseudogene	KNOWN	ENSG00000268758.1	0.20364	1.53881	0.12385	0.132336	Brain_Frontal_Cortex	0.722221	FZ_amplitude	0.731044
ENSG00000159461	chr16	56395364	56459450	AMFR	protein_coding	KNOWN	ENSG00000159461.10	0.480277	1.53869	0.12388	0.312134	Brain_Cortex	0.734214	FZ_amplitude	0.731044
ENSG00000162782	chr1	179560748	179660407	TDRD5	protein_coding	KNOWN	ENSG00000162782.11	0.267987	1.53826	0.123985	0.174214	Brain_Cortex	0.734214	FZ_amplitude	0.731044
ENSG00000179104	chr12	83080659	83528649	TMTC2	protein_coding	KNOWN	ENSG00000179104.4	1.62958	1.53811	0.124023	1.05947	Brain_Cortex	0.734214	FZ_amplitude	0.731044
ENSG00000166452	chr11	8932686	8941631	AKIP1	protein_coding	KNOWN	ENSG00000166452.7	-0.243564	-1.53783	0.12409	0.158381	Brain_Frontal_Cortex	0.722221	FZ_amplitude	0.731044
ENSG00000175130	chr1	32799433	32801980	MARCKSL1	protein_coding	KNOWN	ENSG00000175130.6	-0.358566	-1.53779	0.1241	0.23317	Brain_Frontal_Cortex	0.722221	FZ_amplitude	0.731044
ENSG00000117533	chr1	171669300	171711387	VAMP4	protein_coding	KNOWN	ENSG00000117533.10	-0.323975	-1.53775	0.12411	0.210681	Brain_Frontal_Cortex	0.722221	FZ_amplitude	0.731044
ENSG00000088682	chr16	57481337	57495187	COQ9	protein_coding	KNOWN	ENSG00000088682.9	-0.706365	-1.53711	0.124265	0.45954	Brain_Frontal_Cortex	0.722221	FZ_amplitude	0.7313
ENSG00000139192	chr12	6560856	6575683	TAPBPL	protein_coding	KNOWN	ENSG00000139192.7	0.23781	1.53613	0.124507	0.154811	Brain_Cortex	0.734858	FZ_amplitude	0.7313
ENSG00000230055	chr17	36886488	36891297	CISD3	protein_coding	KNOWN	ENSG00000230055.2	0.339653	1.53596	0.124549	0.221134	Brain_Cortex	0.734858	FZ_amplitude	0.7313
ENSG00000206344	chr6	31165537	31171745	HCG27	protein_coding	KNOWN	ENSG00000206344.6	0.148221	1.53572	0.124606	0.0965155	Brain_Frontal_Cortex	0.722221	FZ_amplitude	0.7313
ENSG00000234655	chr13	42013952	42015035	OR7E155P	pseudogene	KNOWN	ENSG00000234655.2	0.901292	1.53551	0.124658	0.586965	Brain_Cortex	0.734858	FZ_amplitude	0.7313
ENSG00000112562	chr6	168841831	169073984	SMOC2	protein_coding	KNOWN	ENSG00000112562.14	-0.246007	-1.53529	0.124713	0.160235	Brain_Frontal_Cortex	0.722221	FZ_amplitude	0.7313
ENSG00000071575	chr2	12857015	12882860	TRIB2	protein_coding	KNOWN	ENSG00000071575.7	-0.264809	-1.53487	0.124816	0.172529	Brain_Cortex	0.734858	FZ_amplitude	0.73136
ENSG00000167264	chr16	68021649	68113223	DUS2	protein_coding	KNOWN	ENSG00000167264.13	-0.300092	-1.53406	0.125014	0.195619	Brain_Cortex	0.735012	FZ_amplitude	0.731626
ENSG00000152076	chr2	130896860	130902707	CCDC74B	protein_coding	KNOWN	ENSG00000152076.14	0.179707	1.5333	0.125202	0.117203	Brain_Cortex	0.735112	FZ_amplitude	0.731626
ENSG00000176909	chr19	49215999	49222978	MAMSTR	protein_coding	KNOWN	ENSG00000176909.7	-0.19374	-1.53316	0.125237	0.126367	Brain_Frontal_Cortex	0.722221	FZ_amplitude	0.731626
ENSG00000147439	chr8	22477931	22526661	BIN3	protein_coding	KNOWN	ENSG00000147439.7	0.569825	1.53203	0.125514	0.37194	Brain_Frontal_Cortex	0.722221	FZ_amplitude	0.731626
ENSG00000087266	chr4	2794750	2842825	SH3BP2	protein_coding	KNOWN	ENSG00000087266.11	0.34254	1.53146	0.125656	0.223669	Brain_Frontal_Cortex	0.722221	FZ_amplitude	0.731626
ENSG00000111644	chr12	6747241	6756626	ACRBP	protein_coding	KNOWN	ENSG00000111644.3	-1.19343	-1.53137	0.125678	0.779322	Brain_Frontal_Cortex	0.722221	FZ_amplitude	0.731626
ENSG00000127564	chr16	3018025	3030540	PKMYT1	protein_coding	KNOWN	ENSG00000127564.12	-0.366262	-1.53132	0.125691	0.239181	Brain_Cortex	0.736977	FZ_amplitude	0.731626
ENSG00000154316	chr8	11197146	11225961	TDH	pseudogene	KNOWN	ENSG00000154316.10	0.42185	1.53001	0.126015	0.275717	Brain_Cortex	0.737866	FZ_amplitude	0.731626
ENSG00000138767	chr4	78634541	78740769	CNOT6L	protein_coding	KNOWN	ENSG00000138767.8	-0.35592	-1.52972	0.126086	0.23267	Brain_Frontal_Cortex	0.722221	FZ_amplitude	0.731626
ENSG00000198453	chr19	37407231	37489602	ZNF568	protein_coding	KNOWN	ENSG00000198453.8	0.314411	1.52883	0.126306	0.205655	Brain_Frontal_Cortex	0.722221	FZ_amplitude	0.731626
ENSG00000168803	chr15	43622872	43646096	ADAL	protein_coding	KNOWN	ENSG00000168803.10	-0.310051	-1.52861	0.126361	0.202832	Brain_Frontal_Cortex	0.722221	FZ_amplitude	0.731626
ENSG00000145687	chr5	80708840	81047616	SSBP2	protein_coding	KNOWN	ENSG00000145687.11	-0.876577	-1.52839	0.126417	0.573531	Brain_Cortex	0.738296	FZ_amplitude	0.731626
ENSG00000107147	chr9	138594031	138684992	KCNT1	protein_coding	KNOWN	ENSG00000107147.7	-0.383223	-1.52832	0.126432	0.250748	Brain_Cortex	0.738296	FZ_amplitude	0.731626
ENSG00000244731	chr6	31949801	31970458	C4A	protein_coding	KNOWN	ENSG00000244731.3	0.306737	1.52759	0.126615	0.200798	Brain_Frontal_Cortex	0.722221	FZ_amplitude	0.731626
ENSG00000177951	chr11	167784	207428	BET1L	protein_coding	KNOWN	ENSG00000177951.13	0.257456	1.52738	0.126666	0.16856	Brain_Frontal_Cortex	0.722221	FZ_amplitude	0.731626
ENSG00000084072	chr1	40157854	40229586	PPIE	protein_coding	KNOWN	ENSG00000084072.12	-0.536261	-1.52734	0.126675	0.351107	Brain_Frontal_Cortex	0.722221	FZ_amplitude	0.731626
ENSG00000221995	chr17	27400537	27418537	TIAF1	protein_coding	KNOWN	ENSG00000221995.4	-0.499803	-1.5272	0.12671	0.327267	Brain_Frontal_Cortex	0.722221	FZ_amplitude	0.731626
ENSG00000103168	chr16	84211458	84220669	TAF1C	protein_coding	KNOWN	ENSG00000103168.12	0.140673	1.52648	0.12689	0.0921552	Brain_Cortex	0.738618	FZ_amplitude	0.731626
ENSG00000251226	chr11	134605490	134633704	RP11-469N6.1	lincRNA	NOVEL	ENSG00000251226.1	-0.233199	-1.52614	0.126975	0.152803	Brain_Cortex	0.738618	FZ_amplitude	0.731626
ENSG00000272849	chr12	122235417	122239878	RP11-347I19.8	lincRNA	NOVEL	ENSG00000272849.1	-0.822829	-1.52599	0.127012	0.53921	Brain_Frontal_Cortex	0.722221	FZ_amplitude	0.731626
ENSG00000105509	chr19	52216365	52227247	HAS1	protein_coding	KNOWN	ENSG00000105509.6	-0.405581	-1.52557	0.127118	0.265856	Brain_Frontal_Cortex	0.722221	FZ_amplitude	0.731626
ENSG00000010626	chr12	6982733	7023407	LRRC23	protein_coding	KNOWN	ENSG00000010626.10	0.425102	1.52555	0.127121	0.278654	Brain_Frontal_Cortex	0.722221	FZ_amplitude	0.731626
ENSG00000154874	chr17	18441117	18528930	CCDC144B	pseudogene	KNOWN	ENSG00000154874.10	-0.418173	-1.5255	0.127134	0.274121	Brain_Cortex	0.738618	FZ_amplitude	0.731626
ENSG00000196655	chr11	118889142	118896164	TRAPPC4	protein_coding	KNOWN	ENSG00000196655.5	0.106085	1.52499	0.127261	0.0695641	Brain_Cortex	0.738618	FZ_amplitude	0.731626
ENSG00000132341	chr12	131356424	131362223	RAN	protein_coding	KNOWN	ENSG00000132341.7	0.312615	1.52425	0.127447	0.205094	Brain_Frontal_Cortex	0.722221	FZ_amplitude	0.731626
ENSG00000163877	chr1	38000050	38019903	SNIP1	protein_coding	KNOWN	ENSG00000163877.9	-0.356439	-1.52411	0.127482	0.233867	Brain_Cortex	0.738618	FZ_amplitude	0.731626
ENSG00000226450	chr22	42545877	42551007	CYP2D8P1	pseudogene	KNOWN	ENSG00000226450.2	-0.451622	-1.52395	0.12752	0.296349	Brain_Cortex	0.738618	FZ_amplitude	0.731626
ENSG00000085491	chr1	108676658	108743471	SLC25A24	protein_coding	KNOWN	ENSG00000085491.11	0.391379	1.52372	0.127579	0.256858	Brain_Frontal_Cortex	0.722221	FZ_amplitude	0.731626
ENSG00000130518	chr19	18367908	18385319	KIAA1683	protein_coding	KNOWN	ENSG00000130518.12	-0.506229	-1.52354	0.127623	0.332271	Brain_Frontal_Cortex	0.722221	FZ_amplitude	0.731626
ENSG00000260645	chr6	81176675	81178797	RP11-250B2.5	lincRNA	NOVEL	ENSG00000260645.1	-0.322411	-1.52319	0.127712	0.211668	Brain_Cortex	0.738731	FZ_amplitude	0.731626
ENSG00000214381	chr3	108897012	108904104	LINC00488	lincRNA	KNOWN	ENSG00000214381.4	0.222488	1.52302	0.127755	0.146084	Brain_Frontal_Cortex	0.722221	FZ_amplitude	0.731626
ENSG00000142675	chr1	26503894	26516377	CNKSR1	protein_coding	KNOWN	ENSG00000142675.13	-0.157635	-1.52191	0.128032	0.103577	Brain_Frontal_Cortex	0.722221	FZ_amplitude	0.73203
ENSG00000237669	chr6	29973898	29974893	HCG4P3	pseudogene	KNOWN	ENSG00000237669.1	-0.166825	-1.52189	0.128037	0.109617	Brain_Frontal_Cortex	0.722221	FZ_amplitude	0.73203
ENSG00000272709	chr1	145200338	145200891	RP11-458D21.6	lincRNA	NOVEL	ENSG00000272709.1	-0.318974	-1.52162	0.128105	0.209629	Brain_Cortex	0.740011	FZ_amplitude	0.73203
ENSG00000223718	chr7	135344787	135345401	AC093107.7	pseudogene	KNOWN	ENSG00000223718.2	-0.31312	-1.52006	0.128495	0.205991	Brain_Cortex	0.740927	FZ_amplitude	0.733721
ENSG00000115266	chr19	1446300	1473243	APC2	protein_coding	KNOWN	ENSG00000115266.7	0.488814	1.51961	0.128609	0.321671	Brain_Cortex	0.740927	FZ_amplitude	0.73384
ENSG00000228216	chr9	93719542	93727675	RP11-367F23.1	lincRNA	NOVEL	ENSG00000228216.1	-0.613754	-1.51912	0.128731	0.404018	Brain_Frontal_Cortex	0.724981	FZ_amplitude	0.734001
ENSG00000089250	chr12	117645947	117889975	NOS1	protein_coding	KNOWN	ENSG00000089250.14	-0.589754	-1.51649	0.129395	0.388894	Brain_Frontal_Cortex	0.727566	FZ_amplitude	0.737008
ENSG00000171806	chr1	169761670	169764107	METTL18	protein_coding	KNOWN	ENSG00000171806.7	0.2393	1.51616	0.129478	0.157833	Brain_Cortex	0.744294	FZ_amplitude	0.737008
ENSG00000124243	chr20	49411431	49493714	BCAS4	protein_coding	KNOWN	ENSG00000124243.13	-0.247195	-1.51592	0.12954	0.163066	Brain_Cortex	0.744294	FZ_amplitude	0.737008
ENSG00000132330	chr2	238969530	239008054	SCLY	protein_coding	KNOWN	ENSG00000132330.12	0.372887	1.51498	0.129778	0.246134	Brain_Cortex	0.744664	FZ_amplitude	0.737826
ENSG00000244482	chr19	54720737	54746649	LILRA6	protein_coding	KNOWN	ENSG00000244482.5	0.47252	1.51389	0.130054	0.312123	Brain_Cortex	0.744881	FZ_amplitude	0.73886
ENSG00000110455	chr11	44087475	44105772	ACCS	protein_coding	KNOWN	ENSG00000110455.9	0.174526	1.51346	0.130163	0.115316	Brain_Cortex	0.744881	FZ_amplitude	0.738943
ENSG00000196151	chr2	160092304	160143310	WDSUB1	protein_coding	KNOWN	ENSG00000196151.6	0.179633	1.51253	0.130398	0.118763	Brain_Frontal_Cortex	0.727991	FZ_amplitude	0.739741
ENSG00000174106	chr12	65563351	65642107	LEMD3	protein_coding	KNOWN	ENSG00000174106.2	0.3665	1.51207	0.130515	0.242383	Brain_Frontal_Cortex	0.727991	FZ_amplitude	0.739868
ENSG00000226002	chr7	64544481	64560610	RP11-460N20.5	pseudogene	KNOWN	ENSG00000226002.1	-0.197621	-1.51136	0.130698	0.130757	Brain_Frontal_Cortex	0.727991	FZ_amplitude	0.740368
ENSG00000186364	chr1	145586115	145589439	NUDT17	protein_coding	KNOWN	ENSG00000186364.7	-0.387943	-1.50975	0.131107	0.256958	Brain_Frontal_Cortex	0.727991	FZ_amplitude	0.740692
ENSG00000182362	chr21	47706251	47717665	YBEY	protein_coding	KNOWN	ENSG00000182362.9	-0.151596	-1.50949	0.131175	0.100429	Brain_Frontal_Cortex	0.727991	FZ_amplitude	0.740692
ENSG00000183317	chr1	38179552	38230805	EPHA10	protein_coding	KNOWN	ENSG00000183317.12	-0.319727	-1.50931	0.131219	0.211836	Brain_Frontal_Cortex	0.727991	FZ_amplitude	0.740692
ENSG00000214425	chr17	43578685	43627701	LRRC37A4P	pseudogene	KNOWN	ENSG00000214425.2	0.164889	1.50887	0.131332	0.10928	Brain_Frontal_Cortex	0.727991	FZ_amplitude	0.740692
ENSG00000250412	chr4	120255484	120299388	KLHL2P1	pseudogene	KNOWN	ENSG00000250412.1	-0.284396	-1.5087	0.131375	0.188504	Brain_Cortex	0.750794	FZ_amplitude	0.740692
ENSG00000137731	chr11	117671559	117699413	FXYD2	protein_coding	KNOWN	ENSG00000137731.9	0.476715	1.50839	0.131454	0.316042	Brain_Frontal_Cortex	0.727991	FZ_amplitude	0.740692
ENSG00000165916	chr11	47440320	47447993	PSMC3	protein_coding	KNOWN	ENSG00000165916.4	-0.693521	-1.50837	0.131461	0.459782	Brain_Frontal_Cortex	0.727991	FZ_amplitude	0.740692
ENSG00000113722	chr5	149546358	149564120	CDX1	protein_coding	KNOWN	ENSG00000113722.12	-0.587038	-1.50803	0.131546	0.389275	Brain_Cortex	0.750794	FZ_amplitude	0.740692
ENSG00000005471	chr7	87031013	87109751	ABCB4	protein_coding	KNOWN	ENSG00000005471.11	-0.305595	-1.50725	0.131747	0.20275	Brain_Frontal_Cortex	0.727991	FZ_amplitude	0.740692
ENSG00000145063	chr2	11239977	11272947	AC062028.1	lincRNA	NOVEL	ENSG00000145063.10	-0.37075	-1.507	0.13181	0.246018	Brain_Frontal_Cortex	0.727991	FZ_amplitude	0.740692
ENSG00000213366	chr1	110210644	110252171	GSTM2	protein_coding	KNOWN	ENSG00000213366.8	-0.471506	-1.50646	0.131948	0.312989	Brain_Cortex	0.751367	FZ_amplitude	0.740692
ENSG00000140463	chr15	72978527	73030817	BBS4	protein_coding	KNOWN	ENSG00000140463.9	0.290522	1.50615	0.132028	0.19289	Brain_Cortex	0.751367	FZ_amplitude	0.740692
ENSG00000173156	chr11	66824289	66839484	RHOD	protein_coding	KNOWN	ENSG00000173156.2	-0.429831	-1.50593	0.132085	0.285426	Brain_Frontal_Cortex	0.727991	FZ_amplitude	0.740692
ENSG00000103226	chr16	16326352	16388668	NOMO3	protein_coding	KNOWN	ENSG00000103226.13	-0.233718	-1.50572	0.132138	0.155219	Brain_Frontal_Cortex	0.727991	FZ_amplitude	0.740692
ENSG00000249506	chr4	16362309	16398946	ZEB2P1	pseudogene	KNOWN	ENSG00000249506.3	-0.170419	-1.50559	0.132172	0.113191	Brain_Cortex	0.751367	FZ_amplitude	0.740692
ENSG00000135686	chr16	84682131	84701292	KLHL36	protein_coding	KNOWN	ENSG00000135686.8	0.746121	1.50395	0.132595	0.496108	Brain_Cortex	0.752774	FZ_amplitude	0.742532
ENSG00000198951	chr22	42454358	42466846	NAGA	protein_coding	KNOWN	ENSG00000198951.7	0.244658	1.50238	0.132999	0.162847	Brain_Frontal_Cortex	0.728838	FZ_amplitude	0.743313
ENSG00000164323	chr4	186080819	186130658	KIAA1430	protein_coding	KNOWN	ENSG00000164323.8	-0.190723	-1.50232	0.133016	0.126953	Brain_Frontal_Cortex	0.728838	FZ_amplitude	0.743313
ENSG00000187595	chr17	40177594	40217383	ZNF385C	protein_coding	KNOWN	ENSG00000187595.10	-0.678467	-1.50219	0.133049	0.451653	Brain_Frontal_Cortex	0.728838	FZ_amplitude	0.743313
ENSG00000251402	chr8	12272589	12275599	FAM90A25P	pseudogene	KNOWN	ENSG00000251402.3	0.702556	1.50194	0.133114	0.467767	Brain_Frontal_Cortex	0.728838	FZ_amplitude	0.743313
ENSG00000110768	chr11	18343842	18388591	GTF2H1	protein_coding	KNOWN	ENSG00000110768.7	0.267906	1.50077	0.133414	0.178512	Brain_Cortex	0.755963	FZ_amplitude	0.744459
ENSG00000146147	chr6	53794780	54131078	MLIP	protein_coding	KNOWN	ENSG00000146147.10	-0.582458	-1.50041	0.133509	0.3882	Brain_Cortex	0.755963	FZ_amplitude	0.744459
ENSG00000123179	chr13	50234859	50265611	EBPL	protein_coding	KNOWN	ENSG00000123179.9	0.202442	1.49891	0.133898	0.13506	Brain_Frontal_Cortex	0.730808	FZ_amplitude	0.746043
ENSG00000107959	chr10	3179920	3215003	PITRM1	protein_coding	KNOWN	ENSG00000107959.11	0.209676	1.49805	0.13412	0.139965	Brain_Frontal_Cortex	0.730808	FZ_amplitude	0.746043
ENSG00000157379	chr14	24759804	24769039	DHRS1	protein_coding	KNOWN	ENSG00000157379.9	-0.195255	-1.49789	0.134161	0.130353	Brain_Cortex	0.758135	FZ_amplitude	0.746043
ENSG00000197136	chr11	65383244	65404910	PCNXL3	protein_coding	KNOWN	ENSG00000197136.4	-1.24483	-1.49757	0.134244	0.83123	Brain_Frontal_Cortex	0.730808	FZ_amplitude	0.746043
ENSG00000204653	chr19	51014857	51017947	ASPDH	protein_coding	KNOWN	ENSG00000204653.5	-0.290207	-1.49713	0.134358	0.193842	Brain_Frontal_Cortex	0.730808	FZ_amplitude	0.746043
ENSG00000204588	chr2	110744640	110753717	AC013268.5	lincRNA	NOVEL	ENSG00000204588.5	0.319219	1.4968	0.134445	0.213268	Brain_Cortex	0.758135	FZ_amplitude	0.746043
ENSG00000148600	chr10	85954410	85979377	CDHR1	protein_coding	KNOWN	ENSG00000148600.10	0.203438	1.49637	0.134558	0.135954	Brain_Cortex	0.758135	FZ_amplitude	0.746043
ENSG00000205918	chr16	2666122	2693297	PDPK2	pseudogene	KNOWN	ENSG00000205918.5	0.196648	1.49604	0.134643	0.131446	Brain_Frontal_Cortex	0.730808	FZ_amplitude	0.746043
ENSG00000101353	chr20	35729629	35807991	MROH8	protein_coding	KNOWN	ENSG00000101353.10	-0.516061	-1.49579	0.134709	0.34501	Brain_Frontal_Cortex	0.730808	FZ_amplitude	0.746043
ENSG00000251129	chr4	31999019	32157028	RP11-734I18.1	lincRNA	NOVEL	ENSG00000251129.1	0.260579	1.49565	0.134744	0.174224	Brain_Cortex	0.758135	FZ_amplitude	0.746043
ENSG00000272365	chr5	71663446	71664222	RP11-389C8.3	lincRNA	NOVEL	ENSG00000272365.1	0.657373	1.49497	0.134923	0.439725	Brain_Cortex	0.758135	FZ_amplitude	0.746365
ENSG00000267454	chr19	56905025	56910541	ZNF582-AS1	lincRNA	NOVEL	ENSG00000267454.1	0.239773	1.49427	0.135106	0.160462	Brain_Frontal_Cortex	0.731145	FZ_amplitude	0.746365
ENSG00000101019	chr20	33890369	33999944	UQCC1	protein_coding	KNOWN	ENSG00000101019.17	-0.675682	-1.49418	0.135129	0.45221	Brain_Cortex	0.758135	FZ_amplitude	0.746365
ENSG00000166002	chr11	93211638	93276674	SMCO4	protein_coding	KNOWN	ENSG00000166002.2	0.545498	1.49397	0.135183	0.365133	Brain_Frontal_Cortex	0.731145	FZ_amplitude	0.746365
ENSG00000042317	chr14	88851268	88936694	SPATA7	protein_coding	KNOWN	ENSG00000042317.12	0.148163	1.49345	0.135319	0.0992087	Brain_Cortex	0.758135	FZ_amplitude	0.74659
ENSG00000214106	chr7	154720208	154741618	PAXIP1-AS2	protein_coding	NOVEL	ENSG00000214106.3	0.293225	1.4924	0.135594	0.196479	Brain_Cortex	0.758135	FZ_amplitude	0.746688
ENSG00000183513	chr2	99215773	99224978	COA5	protein_coding	KNOWN	ENSG00000183513.4	-0.280846	-1.49209	0.135675	0.188223	Brain_Frontal_Cortex	0.732684	FZ_amplitude	0.746688
ENSG00000164199	chr5	89825161	90460038	GPR98	protein_coding	KNOWN	ENSG00000164199.11	0.56157	1.49065	0.136055	0.37673	Brain_Cortex	0.758135	FZ_amplitude	0.746688
ENSG00000188039	chr19	16830787	16928774	NWD1	protein_coding	KNOWN	ENSG00000188039.9	-0.205332	-1.49027	0.136154	0.137782	Brain_Cortex	0.758135	FZ_amplitude	0.746688
ENSG00000057593	chr13	113760105	113774995	F7	protein_coding	KNOWN	ENSG00000057593.9	0.259004	1.48979	0.136281	0.173853	Brain_Frontal_Cortex	0.732999	FZ_amplitude	0.746688
ENSG00000094963	chr1	171154347	171181822	FMO2	protein_coding	KNOWN	ENSG00000094963.9	0.387787	1.48969	0.136307	0.260315	Brain_Frontal_Cortex	0.732999	FZ_amplitude	0.746688
ENSG00000093183	chr3	42589461	42642572	SEC22C	protein_coding	KNOWN	ENSG00000093183.9	0.321424	1.48864	0.136583	0.215918	Brain_Cortex	0.758135	FZ_amplitude	0.746688
ENSG00000180902	chr2	242673994	242708231	D2HGDH	protein_coding	KNOWN	ENSG00000180902.12	-0.308655	-1.48849	0.136621	0.207361	Brain_Cortex	0.758135	FZ_amplitude	0.746688
ENSG00000167767	chr12	52562780	52585784	KRT80	protein_coding	KNOWN	ENSG00000167767.9	-0.316534	-1.48849	0.136623	0.212655	Brain_Cortex	0.758135	FZ_amplitude	0.746688
ENSG00000162729	chr1	160061130	160068733	IGSF8	protein_coding	KNOWN	ENSG00000162729.9	0.24783	1.48832	0.136665	0.166516	Brain_Cortex	0.758135	FZ_amplitude	0.746688
ENSG00000163873	chr1	37261128	37499730	GRIK3	protein_coding	KNOWN	ENSG00000163873.5	0.305171	1.48825	0.136685	0.205054	Brain_Frontal_Cortex	0.732999	FZ_amplitude	0.746688
ENSG00000030582	chr17	42422614	42430470	GRN	protein_coding	KNOWN	ENSG00000030582.12	-0.297479	-1.4882	0.136697	0.199891	Brain_Cortex	0.758135	FZ_amplitude	0.746688
ENSG00000265798	chr17	29365593	29386139	RP11-271K11.5	pseudogene	KNOWN	ENSG00000265798.2	-0.224981	-1.48812	0.136718	0.151185	Brain_Frontal_Cortex	0.732999	FZ_amplitude	0.746688
ENSG00000120915	chr8	27348296	27403081	EPHX2	protein_coding	KNOWN	ENSG00000120915.9	0.676977	1.48812	0.136719	0.454921	Brain_Cortex	0.758135	FZ_amplitude	0.746688
ENSG00000143322	chr1	179068462	179198819	ABL2	protein_coding	KNOWN	ENSG00000143322.15	0.294557	1.48794	0.136766	0.197962	Brain_Frontal_Cortex	0.732999	FZ_amplitude	0.746688
ENSG00000242445	chr3	121212957	121213755	RPL7AP11	pseudogene	KNOWN	ENSG00000242445.1	-0.310621	-1.4871	0.136987	0.208876	Brain_Frontal_Cortex	0.733078	FZ_amplitude	0.747377
ENSG00000250120	chr5	140235595	140391929	PCDHA10	protein_coding	KNOWN	ENSG00000250120.2	0.219419	1.48363	0.137906	0.147893	Brain_Cortex	0.762878	FZ_amplitude	0.75153
ENSG00000172803	chr11	65601112	65624367	SNX32	protein_coding	KNOWN	ENSG00000172803.13	0.162941	1.48324	0.138011	0.109855	Brain_Frontal_Cortex	0.736469	FZ_amplitude	0.75153
ENSG00000118197	chr1	200593024	200639097	DDX59	protein_coding	KNOWN	ENSG00000118197.9	0.158422	1.48314	0.138036	0.106815	Brain_Frontal_Cortex	0.736469	FZ_amplitude	0.75153
ENSG00000177963	chr11	207511	215113	RIC8A	protein_coding	KNOWN	ENSG00000177963.8	-0.304599	-1.48206	0.138325	0.205525	Brain_Frontal_Cortex	0.736904	FZ_amplitude	0.752132
ENSG00000119888	chr2	47572297	47614740	EPCAM	protein_coding	KNOWN	ENSG00000119888.6	0.274101	1.48184	0.138382	0.184973	Brain_Cortex	0.762878	FZ_amplitude	0.752132
ENSG00000271040	chr6	157744996	157745509	RP5-933K21.3	lincRNA	KNOWN	ENSG00000271040.1	0.544215	1.48108	0.138585	0.367445	Brain_Cortex	0.762878	FZ_amplitude	0.752132
ENSG00000135100	chr12	121416346	121440315	HNF1A	protein_coding	KNOWN	ENSG00000135100.13	-0.175396	-1.48098	0.138611	0.118432	Brain_Cortex	0.762878	FZ_amplitude	0.752132
ENSG00000164347	chr5	74017029	74063196	GFM2	protein_coding	KNOWN	ENSG00000164347.13	0.241972	1.48068	0.138692	0.16342	Brain_Cortex	0.762878	FZ_amplitude	0.752132
ENSG00000254827	chr11	2909010	2924970	SLC22A18AS	protein_coding	KNOWN	ENSG00000254827.1	0.325766	1.48034	0.138782	0.220061	Brain_Cortex	0.762878	FZ_amplitude	0.752132
ENSG00000037757	chr19	13875346	13885096	MRI1	protein_coding	KNOWN	ENSG00000037757.9	-0.24293	-1.48021	0.138818	0.164119	Brain_Cortex	0.762878	FZ_amplitude	0.752132
ENSG00000185745	chr10	91152303	91163745	IFIT1	protein_coding	KNOWN	ENSG00000185745.8	0.623724	1.47956	0.13899	0.421559	Brain_Frontal_Cortex	0.73893	FZ_amplitude	0.752218
ENSG00000251381	chr11	12984057	13011095	LINC00958	lincRNA	NOVEL	ENSG00000251381.2	-0.321742	-1.47943	0.139026	0.217477	Brain_Cortex	0.763043	FZ_amplitude	0.752218
ENSG00000114416	chr3	180585929	180700541	FXR1	protein_coding	KNOWN	ENSG00000114416.13	0.266056	1.47813	0.139374	0.179995	Brain_Frontal_Cortex	0.73893	FZ_amplitude	0.753581
ENSG00000249471	chr19	58962971	58969200	ZNF324B	protein_coding	KNOWN	ENSG00000249471.3	-0.574235	-1.47681	0.139727	0.388835	Brain_Cortex	0.765911	FZ_amplitude	0.754969
ENSG00000139505	chr13	25802307	25862147	MTMR6	protein_coding	KNOWN	ENSG00000139505.10	-0.269439	-1.4758	0.139999	0.182572	Brain_Frontal_Cortex	0.73893	FZ_amplitude	0.755106
ENSG00000122696	chr9	37879400	37904350	SLC25A51	protein_coding	KNOWN	ENSG00000122696.8	-0.176732	-1.47576	0.140008	0.119756	Brain_Frontal_Cortex	0.73893	FZ_amplitude	0.755106
ENSG00000163682	chr4	39455744	39460568	RPL9	protein_coding	KNOWN	ENSG00000163682.11	0.129062	1.47522	0.140154	0.0874865	Brain_Cortex	0.766884	FZ_amplitude	0.755106
ENSG00000142065	chr19	36827162	36870101	ZFP14	protein_coding	KNOWN	ENSG00000142065.9	-0.234083	-1.47519	0.140162	0.15868	Brain_Frontal_Cortex	0.73893	FZ_amplitude	0.755106
ENSG00000260091	chr4	120330488	120331388	RP11-33B1.4	lincRNA	NOVEL	ENSG00000260091.1	0.471854	1.47437	0.140383	0.320038	Brain_Cortex	0.766884	FZ_amplitude	0.755106
ENSG00000259511	chr15	84841242	84850986	RP11-182J1.16	protein_coding	PUTATIVE	ENSG00000259511.1	0.19171	1.474	0.140482	0.130061	Brain_Cortex	0.766884	FZ_amplitude	0.755106
ENSG00000205809	chr12	10579453	10594899	KLRC2	protein_coding	KNOWN	ENSG00000205809.5	-0.126175	-1.47373	0.140553	0.0856159	Brain_Frontal_Cortex	0.73893	FZ_amplitude	0.755106
ENSG00000103356	chr16	23533335	23569052	EARS2	protein_coding	KNOWN	ENSG00000103356.11	-0.211026	-1.4735	0.140616	0.143214	Brain_Frontal_Cortex	0.73893	FZ_amplitude	0.755106
ENSG00000119673	chr14	74034324	74042357	ACOT2	protein_coding	KNOWN	ENSG00000119673.10	-0.404374	-1.47349	0.140619	0.274433	Brain_Cortex	0.766884	FZ_amplitude	0.755106
ENSG00000233822	chr6	27806323	27823487	HIST1H2BN	protein_coding	KNOWN	ENSG00000233822.3	0.476187	1.47234	0.140929	0.323422	Brain_Cortex	0.767599	FZ_amplitude	0.756252
ENSG00000230563	chr20	5451853	5455828	RP5-828H9.1	lincRNA	NOVEL	ENSG00000230563.2	0.32271	1.47118	0.141243	0.219355	Brain_Frontal_Cortex	0.73893	FZ_amplitude	0.756506
ENSG00000102886	chr16	30116131	30125177	GDPD3	protein_coding	KNOWN	ENSG00000102886.10	-0.244942	-1.47058	0.141406	0.166562	Brain_Cortex	0.767957	FZ_amplitude	0.756506
ENSG00000242028	chr15	44088340	44095241	HYPK	protein_coding	KNOWN	ENSG00000242028.1	0.359675	1.47033	0.141471	0.244621	Brain_Frontal_Cortex	0.73893	FZ_amplitude	0.756506
ENSG00000118217	chr1	161736084	161933860	ATF6	protein_coding	KNOWN	ENSG00000118217.5	0.463185	1.46975	0.141629	0.315145	Brain_Frontal_Cortex	0.73893	FZ_amplitude	0.756506
ENSG00000242193	chr1	177975271	178007085	RP11-568K15.1	pseudogene	KNOWN	ENSG00000242193.5	-0.244476	-1.4697	0.141643	0.166344	Brain_Cortex	0.767957	FZ_amplitude	0.756506
ENSG00000156414	chr14	104394799	104519004	TDRD9	protein_coding	KNOWN	ENSG00000156414.14	-0.271185	-1.46929	0.141755	0.184569	Brain_Frontal_Cortex	0.73893	FZ_amplitude	0.756506
ENSG00000078487	chr7	99998449	100026615	ZCWPW1	protein_coding	KNOWN	ENSG00000078487.13	-0.165301	-1.46928	0.141758	0.112505	Brain_Frontal_Cortex	0.73893	FZ_amplitude	0.756506
ENSG00000088002	chr19	49055332	49102682	SULT2B1	protein_coding	KNOWN	ENSG00000088002.7	-0.452809	-1.46883	0.141879	0.308279	Brain_Frontal_Cortex	0.73893	FZ_amplitude	0.756506
ENSG00000135541	chr6	135604670	135818914	AHI1	protein_coding	KNOWN	ENSG00000135541.16	-0.266965	-1.46874	0.141904	0.181765	Brain_Frontal_Cortex	0.73893	FZ_amplitude	0.756506
ENSG00000264538	chr17	29036317	29117926	SUZ12P	pseudogene	KNOWN	ENSG00000264538.2	-0.175574	-1.46859	0.141943	0.119552	Brain_Frontal_Cortex	0.73893	FZ_amplitude	0.756506
ENSG00000214402	chr9	139876356	139880862	LCNL1	protein_coding	KNOWN	ENSG00000214402.6	-0.405696	-1.46824	0.142038	0.276313	Brain_Frontal_Cortex	0.73893	FZ_amplitude	0.756506
ENSG00000104866	chr19	45594654	45651335	PPP1R37	protein_coding	KNOWN	ENSG00000104866.6	1.00543	1.46607	0.142628	0.6858	Brain_Cortex	0.767957	FZ_amplitude	0.758802
ENSG00000197062	chr6	28234788	28245974	RP5-874C20.3	pseudogene	KNOWN	ENSG00000197062.7	-0.203922	-1.4652	0.142866	0.139177	Brain_Cortex	0.767957	FZ_amplitude	0.758802
ENSG00000237636	chr13	19864733	19918965	ANKRD26P3	pseudogene	KNOWN	ENSG00000237636.2	0.313758	1.46517	0.142873	0.214144	Brain_Cortex	0.767957	FZ_amplitude	0.758802
ENSG00000167702	chr8	145691426	145699585	KIFC2	protein_coding	KNOWN	ENSG00000167702.7	0.728989	1.46397	0.143202	0.497953	Brain_Cortex	0.767957	FZ_amplitude	0.758802
ENSG00000157637	chr17	79218800	79269347	SLC38A10	protein_coding	KNOWN	ENSG00000157637.8	0.721889	1.46303	0.14346	0.493421	Brain_Cortex	0.767957	FZ_amplitude	0.758802
ENSG00000138346	chr10	70173821	70231879	DNA2	protein_coding	KNOWN	ENSG00000138346.10	-0.351106	-1.46302	0.143463	0.239988	Brain_Frontal_Cortex	0.745249	FZ_amplitude	0.758802
ENSG00000198720	chr17	27916787	27941779	ANKRD13B	protein_coding	KNOWN	ENSG00000198720.8	0.382092	1.46238	0.143637	0.261281	Brain_Cortex	0.767957	FZ_amplitude	0.758802
ENSG00000163093	chr2	170335688	170382432	BBS5	protein_coding	KNOWN	ENSG00000163093.7	-0.323213	-1.46216	0.143698	0.221052	Brain_Cortex	0.767957	FZ_amplitude	0.758802
ENSG00000136717	chr2	127805603	127864931	BIN1	protein_coding	KNOWN	ENSG00000136717.10	-1.09525	-1.46185	0.143782	0.74922	Brain_Cortex	0.767957	FZ_amplitude	0.758802
ENSG00000135002	chr9	79000433	79009433	RFK	protein_coding	KNOWN	ENSG00000135002.7	-0.327638	-1.4613	0.143934	0.224211	Brain_Cortex	0.767957	FZ_amplitude	0.758802
ENSG00000161328	chr11	537527	554916	LRRC56	protein_coding	KNOWN	ENSG00000161328.10	-0.244635	-1.46066	0.144108	0.167483	Brain_Frontal_Cortex	0.746027	FZ_amplitude	0.758802
ENSG00000204866	chr19	46646363	46664556	IGFL2	protein_coding	KNOWN	ENSG00000204866.4	-0.452344	-1.46043	0.144171	0.309733	Brain_Cortex	0.767957	FZ_amplitude	0.758802
ENSG00000105248	chr19	4247076	4269087	CCDC94	protein_coding	KNOWN	ENSG00000105248.11	-0.253788	-1.4604	0.14418	0.17378	Brain_Frontal_Cortex	0.746027	FZ_amplitude	0.758802
ENSG00000100360	chr22	37154246	37172300	IFT27	protein_coding	KNOWN	ENSG00000100360.10	0.376718	1.46017	0.144243	0.257996	Brain_Frontal_Cortex	0.746027	FZ_amplitude	0.758802
ENSG00000244045	chr17	26684604	26708716	TMEM199	protein_coding	KNOWN	ENSG00000244045.6	0.341801	1.45924	0.144498	0.234232	Brain_Cortex	0.767957	FZ_amplitude	0.758802
ENSG00000176731	chr8	86126311	86132650	C8orf59	protein_coding	KNOWN	ENSG00000176731.7	-0.128661	-1.45895	0.144579	0.0881871	Brain_Frontal_Cortex	0.746675	FZ_amplitude	0.758802
ENSG00000006625	chr7	30536237	30591095	GGCT	protein_coding	KNOWN	ENSG00000006625.13	0.302223	1.4588	0.14462	0.207172	Brain_Cortex	0.767957	FZ_amplitude	0.758802
ENSG00000129354	chr19	10683347	10697991	AP1M2	protein_coding	KNOWN	ENSG00000129354.7	-0.400638	-1.45879	0.144622	0.274637	Brain_Cortex	0.767957	FZ_amplitude	0.758802
ENSG00000182004	chr1	203830731	203839678	SNRPE	protein_coding	KNOWN	ENSG00000182004.8	-0.178852	-1.45874	0.144637	0.122607	Brain_Cortex	0.767957	FZ_amplitude	0.758802
ENSG00000073008	chr19	45147098	45166850	PVR	protein_coding	KNOWN	ENSG00000073008.10	0.603846	1.45863	0.144666	0.41398	Brain_Cortex	0.767957	FZ_amplitude	0.758802
ENSG00000183891	chr2	20096404	20101747	TTC32	protein_coding	KNOWN	ENSG00000183891.5	-0.22205	-1.45849	0.144705	0.152246	Brain_Cortex	0.767957	FZ_amplitude	0.758802
ENSG00000215018	chr7	7395834	7575484	COL28A1	protein_coding	KNOWN	ENSG00000215018.5	-0.165472	-1.45833	0.14475	0.113467	Brain_Cortex	0.767957	FZ_amplitude	0.758802
ENSG00000165695	chr9	135600965	135754164	AK8	protein_coding	KNOWN	ENSG00000165695.5	0.146156	1.45772	0.144917	0.100263	Brain_Cortex	0.767957	FZ_amplitude	0.758802
ENSG00000204978	chr19	41949063	41950670	C19orf69	protein_coding	KNOWN	ENSG00000204978.2	-0.331441	-1.4577	0.144924	0.227373	Brain_Cortex	0.767957	FZ_amplitude	0.758802
ENSG00000175664	chr13	31506840	31549639	TEX26	protein_coding	KNOWN	ENSG00000175664.5	0.192129	1.45758	0.144955	0.131813	Brain_Cortex	0.767957	FZ_amplitude	0.758802
ENSG00000187010	chr1	25598884	25656936	RHD	protein_coding	KNOWN	ENSG00000187010.14	-0.172977	-1.45684	0.145159	0.118734	Brain_Cortex	0.767957	FZ_amplitude	0.758802
ENSG00000160917	chr7	99036545	99054994	CPSF4	protein_coding	KNOWN	ENSG00000160917.10	0.483057	1.45679	0.145175	0.33159	Brain_Frontal_Cortex	0.747598	FZ_amplitude	0.758802
ENSG00000168491	chr4	186366336	186392913	CCDC110	protein_coding	KNOWN	ENSG00000168491.5	0.353821	1.45677	0.145179	0.24288	Brain_Frontal_Cortex	0.747598	FZ_amplitude	0.758802
ENSG00000268266	chr19	57989017	57994364	AC003005.2	lincRNA	NOVEL	ENSG00000268266.1	0.208344	1.45561	0.145501	0.143132	Brain_Cortex	0.767957	FZ_amplitude	0.759342
ENSG00000172890	chr11	71164155	71235153	NADSYN1	protein_coding	KNOWN	ENSG00000172890.7	-0.278779	-1.45544	0.145547	0.191543	Brain_Cortex	0.767957	FZ_amplitude	0.759342
ENSG00000159231	chr21	37507210	37518864	CBR3	protein_coding	KNOWN	ENSG00000159231.5	0.347588	1.45534	0.145574	0.238835	Brain_Frontal_Cortex	0.748176	FZ_amplitude	0.759342
ENSG00000105146	chr19	57742377	57746916	AURKC	protein_coding	KNOWN	ENSG00000105146.8	0.272922	1.455	0.14567	0.187576	Brain_Cortex	0.767957	FZ_amplitude	0.759342
ENSG00000231130	chr6	29864431	29865563	HLA-T	pseudogene	KNOWN	ENSG00000231130.1	0.213645	1.45443	0.145826	0.146892	Brain_Cortex	0.767957	FZ_amplitude	0.759342
ENSG00000256576	chr12	132671287	132674240	RP13-977J11.2	lincRNA	NOVEL	ENSG00000256576.1	-0.265954	-1.4543	0.145863	0.182874	Brain_Frontal_Cortex	0.748176	FZ_amplitude	0.759342
ENSG00000111788	chr12	9429831	9466684	RP11-22B23.1	pseudogene	KNOWN	ENSG00000111788.9	0.130074	1.45379	0.146006	0.0894726	Brain_Cortex	0.767961	FZ_amplitude	0.759578
ENSG00000064652	chr5	122179134	122365049	SNX24	protein_coding	KNOWN	ENSG00000064652.6	-0.648419	-1.45267	0.146315	0.446364	Brain_Frontal_Cortex	0.748176	FZ_amplitude	0.760685
ENSG00000111775	chr12	120875893	120878545	COX6A1	protein_coding	KNOWN	ENSG00000111775.2	-0.247502	-1.45191	0.146527	0.170466	Brain_Cortex	0.769539	FZ_amplitude	0.760884
ENSG00000204956	chr5	140710252	140892546	PCDHGA1	protein_coding	KNOWN	ENSG00000204956.4	0.361846	1.45152	0.146635	0.249288	Brain_Frontal_Cortex	0.748176	FZ_amplitude	0.760884
ENSG00000272279	chr6	1528599	1529146	RP11-157J24.2	lincRNA	NOVEL	ENSG00000272279.1	-0.231973	-1.4511	0.146751	0.15986	Brain_Cortex	0.769539	FZ_amplitude	0.760884
ENSG00000167523	chr16	89724210	89737680	SPATA33	protein_coding	KNOWN	ENSG00000167523.9	0.160443	1.45077	0.146843	0.110591	Brain_Cortex	0.769539	FZ_amplitude	0.760884
ENSG00000146556	chr2	114341664	114356655	WASH2P	pseudogene	KNOWN	ENSG00000146556.10	0.816382	1.45049	0.146921	0.562831	Brain_Frontal_Cortex	0.748176	FZ_amplitude	0.760884
ENSG00000154920	chr17	48450581	48458844	EME1	protein_coding	KNOWN	ENSG00000154920.10	0.281521	1.45044	0.146936	0.194093	Brain_Frontal_Cortex	0.748176	FZ_amplitude	0.760884
ENSG00000236397	chr2	114356606	114359144	DDX11L2	pseudogene	KNOWN	ENSG00000236397.2	-0.24034	-1.44923	0.147272	0.165839	Brain_Frontal_Cortex	0.748176	FZ_amplitude	0.760951
ENSG00000128322	chr22	23915312	23922495	IGLL1	protein_coding	KNOWN	ENSG00000128322.6	-0.73926	-1.44893	0.147356	0.51021	Brain_Frontal_Cortex	0.748176	FZ_amplitude	0.760951
ENSG00000164088	chr3	52279841	52284613	PPM1M	protein_coding	KNOWN	ENSG00000164088.13	0.247921	1.44877	0.147402	0.171126	Brain_Frontal_Cortex	0.748176	FZ_amplitude	0.760951
ENSG00000149260	chr11	76777979	76837201	CAPN5	protein_coding	KNOWN	ENSG00000149260.10	0.389058	1.44863	0.147442	0.268571	Brain_Cortex	0.770321	FZ_amplitude	0.760951
ENSG00000187715	chr3	127634075	127706514	KBTBD12	protein_coding	KNOWN	ENSG00000187715.9	0.204293	1.44839	0.147508	0.141048	Brain_Cortex	0.770321	FZ_amplitude	0.760951
ENSG00000217258	chr2	10592445	10595678	AC007249.3	lincRNA	NOVEL	ENSG00000217258.2	-0.308105	-1.44831	0.147531	0.212734	Brain_Cortex	0.770321	FZ_amplitude	0.760951
ENSG00000142330	chr2	241526133	241557122	CAPN10	protein_coding	KNOWN	ENSG00000142330.15	0.882617	1.44793	0.147637	0.609572	Brain_Frontal_Cortex	0.748176	FZ_amplitude	0.760997
ENSG00000117385	chr1	43212006	43232755	LEPRE1	protein_coding	KNOWN	ENSG00000117385.11	0.426133	1.44681	0.147951	0.294533	Brain_Frontal_Cortex	0.748176	FZ_amplitude	0.762112
ENSG00000117013	chr1	41249684	41306124	KCNQ4	protein_coding	KNOWN	ENSG00000117013.10	-0.84186	-1.44588	0.148211	0.582248	Brain_Cortex	0.77111	FZ_amplitude	0.762952
ENSG00000267496	chr17	41994576	41995326	FAM215A	protein_coding	KNOWN	ENSG00000267496.2	0.232175	1.44541	0.148342	0.160629	Brain_Cortex	0.77111	FZ_amplitude	0.763041
ENSG00000088926	chr4	187187099	187210835	F11	protein_coding	KNOWN	ENSG00000088926.9	-0.383347	-1.44446	0.148609	0.265391	Brain_Cortex	0.77111	FZ_amplitude	0.763041
ENSG00000221923	chr19	52873170	52889048	ZNF880	protein_coding	KNOWN	ENSG00000221923.4	0.142458	1.4443	0.148655	0.0986349	Brain_Frontal_Cortex	0.748176	FZ_amplitude	0.763041
ENSG00000273073	chr2	132219394	132221188	RP11-109E12.1	lincRNA	NOVEL	ENSG00000273073.1	0.163219	1.44429	0.148657	0.11301	Brain_Cortex	0.77111	FZ_amplitude	0.763041
ENSG00000108187	chr10	70042417	70092806	PBLD	protein_coding	KNOWN	ENSG00000108187.11	0.2471	1.44343	0.1489	0.17119	Brain_Cortex	0.77111	FZ_amplitude	0.763041
ENSG00000228408	chr6	149539062	149565208	RP1-111D6.3	lincRNA	NOVEL	ENSG00000228408.1	-0.488314	-1.44322	0.14896	0.338351	Brain_Frontal_Cortex	0.748176	FZ_amplitude	0.763041
ENSG00000271952	chr2	11018395	11025244	RP11-245G13.2	lincRNA	NOVEL	ENSG00000271952.1	-0.342277	-1.44264	0.149121	0.237257	Brain_Cortex	0.77111	FZ_amplitude	0.763041
ENSG00000127364	chr7	141478242	141479235	TAS2R4	protein_coding	KNOWN	ENSG00000127364.2	0.266839	1.44239	0.149194	0.184998	Brain_Frontal_Cortex	0.748176	FZ_amplitude	0.763041
ENSG00000007545	chr16	1662326	1727909	CRAMP1L	protein_coding	KNOWN	ENSG00000007545.11	-0.190967	-1.44227	0.149227	0.132407	Brain_Cortex	0.77111	FZ_amplitude	0.763041
ENSG00000233820	chr9	99488172	99489751	RP11-535M15.2	pseudogene	KNOWN	ENSG00000233820.2	-0.308306	-1.44213	0.149266	0.213785	Brain_Cortex	0.77111	FZ_amplitude	0.763041
ENSG00000117122	chr1	17300997	17307330	MFAP2	protein_coding	KNOWN	ENSG00000117122.9	-0.780093	-1.44201	0.149299	0.540975	Brain_Cortex	0.77111	FZ_amplitude	0.763041
ENSG00000187068	chr3	184795838	184870802	C3orf70	protein_coding	KNOWN	ENSG00000187068.2	0.124184	1.44136	0.149482	0.0861574	Brain_Frontal_Cortex	0.748176	FZ_amplitude	0.763419
ENSG00000189091	chr16	70557691	70608820	SF3B3	protein_coding	KNOWN	ENSG00000189091.8	-0.339358	-1.44106	0.149568	0.235492	Brain_Cortex	0.771569	FZ_amplitude	0.763419
ENSG00000186891	chr1	1138888	1142071	TNFRSF18	protein_coding	KNOWN	ENSG00000186891.9	0.310902	1.43954	0.149997	0.215973	Brain_Frontal_Cortex	0.748176	FZ_amplitude	0.764192
ENSG00000177706	chr7	192969	300711	FAM20C	protein_coding	KNOWN	ENSG00000177706.8	-0.227627	-1.43948	0.150014	0.158131	Brain_Cortex	0.771579	FZ_amplitude	0.764192
ENSG00000102978	chr16	57496299	57505922	POLR2C	protein_coding	KNOWN	ENSG00000102978.8	-0.501903	-1.43947	0.150018	0.348673	Brain_Cortex	0.771579	FZ_amplitude	0.764192
ENSG00000105397	chr19	10461209	10491352	TYK2	protein_coding	KNOWN	ENSG00000105397.9	-0.376188	-1.43915	0.150109	0.261397	Brain_Cortex	0.771579	FZ_amplitude	0.764192
ENSG00000168754	chr2	97541620	97684175	FAM178B	protein_coding	KNOWN	ENSG00000168754.9	0.292724	1.43861	0.15026	0.203476	Brain_Frontal_Cortex	0.748176	FZ_amplitude	0.764359
ENSG00000105383	chr19	51728320	51747115	CD33	protein_coding	KNOWN	ENSG00000105383.10	1.05888	1.43834	0.150337	0.736181	Brain_Cortex	0.771825	FZ_amplitude	0.764359
ENSG00000132854	chr1	62702651	62785085	KANK4	protein_coding	KNOWN	ENSG00000132854.14	0.236508	1.43754	0.150564	0.164523	Brain_Frontal_Cortex	0.748176	FZ_amplitude	0.764408
ENSG00000272514	chr6	88117701	88174183	C6ORF165	protein_coding	KNOWN	ENSG00000272514.1	0.231373	1.43753	0.150568	0.160952	Brain_Cortex	0.772089	FZ_amplitude	0.764408
ENSG00000141756	chr17	39968932	39979465	FKBP10	protein_coding	KNOWN	ENSG00000141756.14	0.459681	1.43728	0.150639	0.319828	Brain_Frontal_Cortex	0.748176	FZ_amplitude	0.764408
ENSG00000262700	chr16	25104708	25106576	RP11-266L9.3	pseudogene	KNOWN	ENSG00000262700.1	0.267233	1.43642	0.150882	0.186041	Brain_Frontal_Cortex	0.748176	FZ_amplitude	0.764971
ENSG00000173480	chr19	58411664	58427978	ZNF417	protein_coding	KNOWN	ENSG00000173480.6	0.423388	1.4362	0.150945	0.294797	Brain_Frontal_Cortex	0.748176	FZ_amplitude	0.764971
ENSG00000136492	chr17	59758627	59940882	BRIP1	protein_coding	KNOWN	ENSG00000136492.4	-0.298346	-1.43567	0.151095	0.207809	Brain_Frontal_Cortex	0.748176	FZ_amplitude	0.765225
ENSG00000249328	chr8	80681607	80783994	RP11-26J3.1	lincRNA	NOVEL	ENSG00000249328.2	0.25012	1.43533	0.151192	0.174259	Brain_Cortex	0.774362	FZ_amplitude	0.765225
ENSG00000135686	chr16	84682131	84701292	KLHL36	protein_coding	KNOWN	ENSG00000135686.8	0.69276	1.435	0.151288	0.482761	Brain_Frontal_Cortex	0.748176	FZ_amplitude	0.765225
ENSG00000254614	chr11	64945077	64949305	AP003068.23	protein_coding	NOVEL	ENSG00000254614.1	0.247717	1.43395	0.151586	0.172751	Brain_Frontal_Cortex	0.748176	FZ_amplitude	0.765815
ENSG00000101197	chr20	61867235	61871859	BIRC7	protein_coding	KNOWN	ENSG00000101197.8	0.450503	1.4339	0.1516	0.31418	Brain_Cortex	0.775528	FZ_amplitude	0.765815
ENSG00000058262	chr3	127770484	127790526	SEC61A1	protein_coding	KNOWN	ENSG00000058262.5	0.530008	1.43339	0.151747	0.369759	Brain_Frontal_Cortex	0.748176	FZ_amplitude	0.766066
ENSG00000175463	chr11	67171386	67177560	TBC1D10C	protein_coding	KNOWN	ENSG00000175463.7	0.365509	1.43216	0.152097	0.255215	Brain_Frontal_Cortex	0.748176	FZ_amplitude	0.766904
ENSG00000137414	chr6	17600586	17611950	FAM8A1	protein_coding	KNOWN	ENSG00000137414.5	0.503472	1.43212	0.152109	0.351557	Brain_Frontal_Cortex	0.748176	FZ_amplitude	0.766904
ENSG00000242622	chr3	119813742	119855630	RP11-18H7.1	lincRNA	NOVEL	ENSG00000242622.1	0.409505	1.43173	0.152221	0.286021	Brain_Frontal_Cortex	0.748176	FZ_amplitude	0.766975
ENSG00000002933	chr7	150497491	150502208	TMEM176A	protein_coding	KNOWN	ENSG00000002933.3	0.25362	1.43136	0.152327	0.177188	Brain_Cortex	0.778321	FZ_amplitude	0.767018
ENSG00000244050	chr12	8352195	8371507	RP11-266K4.1	pseudogene	KNOWN	ENSG00000244050.2	-0.47743	-1.43016	0.152672	0.33383	Brain_Cortex	0.779152	FZ_amplitude	0.767929
ENSG00000148600	chr10	85954410	85979377	CDHR1	protein_coding	KNOWN	ENSG00000148600.10	0.232216	1.43004	0.152704	0.162384	Brain_Frontal_Cortex	0.748176	FZ_amplitude	0.767929
ENSG00000245532	chr11	65190245	65213011	NEAT1	lincRNA	KNOWN	ENSG00000245532.4	0.489848	1.42937	0.152899	0.342703	Brain_Cortex	0.779251	FZ_amplitude	0.767942
ENSG00000249244	chr4	120312986	120316490	RP11-548H18.2	pseudogene	KNOWN	ENSG00000249244.1	-0.369017	-1.42929	0.15292	0.258182	Brain_Frontal_Cortex	0.748176	FZ_amplitude	0.767942
ENSG00000231464	chr3	195723609	195725104	AC024937.4	pseudogene	KNOWN	ENSG00000231464.1	0.252831	1.42883	0.153054	0.17695	Brain_Cortex	0.779251	FZ_amplitude	0.767942
ENSG00000128699	chr2	190635049	190649097	ORMDL1	protein_coding	KNOWN	ENSG00000128699.9	-0.235797	-1.42818	0.153241	0.165104	Brain_Frontal_Cortex	0.748176	FZ_amplitude	0.767942
ENSG00000215908	chr1	16944751	16971178	CROCCP2	lincRNA	NOVEL	ENSG00000215908.5	0.262557	1.4281	0.153262	0.18385	Brain_Frontal_Cortex	0.748176	FZ_amplitude	0.767942
ENSG00000230839	chr20	1784662	1798252	RP5-968J1.1	lincRNA	NOVEL	ENSG00000230839.1	0.436318	1.42799	0.153295	0.305547	Brain_Cortex	0.77955	FZ_amplitude	0.767942
ENSG00000253981	chr8	8093525	8102189	ALG1L13P	pseudogene	KNOWN	ENSG00000253981.1	-0.638286	-1.42705	0.153566	0.447277	Brain_Cortex	0.780004	FZ_amplitude	0.768809
ENSG00000120158	chr9	4792869	4885917	RCL1	protein_coding	KNOWN	ENSG00000120158.7	-0.13729	-1.42671	0.153664	0.0962287	Brain_Frontal_Cortex	0.748176	FZ_amplitude	0.768811
ENSG00000196724	chr19	58433252	58446761	ZNF418	protein_coding	KNOWN	ENSG00000196724.8	-0.359051	-1.42587	0.153905	0.251811	Brain_Frontal_Cortex	0.748176	FZ_amplitude	0.769135
ENSG00000197563	chr18	59710800	59854351	PIGN	protein_coding	KNOWN	ENSG00000197563.5	0.349247	1.4258	0.153925	0.244948	Brain_Frontal_Cortex	0.748176	FZ_amplitude	0.769135
ENSG00000267731	chr17	66186025	66188943	RP11-147L13.8	lincRNA	NOVEL	ENSG00000267731.1	0.549468	1.4253	0.154071	0.385511	Brain_Frontal_Cortex	0.748176	FZ_amplitude	0.769305
ENSG00000037757	chr19	13875346	13885096	MRI1	protein_coding	KNOWN	ENSG00000037757.9	-0.243397	-1.42501	0.154155	0.170804	Brain_Frontal_Cortex	0.748176	FZ_amplitude	0.769305
ENSG00000185986	chr5	1568637	1594735	SDHAP3	pseudogene	KNOWN	ENSG00000185986.10	-0.217785	-1.42456	0.154286	0.152879	Brain_Cortex	0.782735	FZ_amplitude	0.769465
ENSG00000181192	chr10	12110971	12165224	DHTKD1	protein_coding	KNOWN	ENSG00000181192.7	0.329651	1.42353	0.154582	0.231572	Brain_Frontal_Cortex	0.748176	FZ_amplitude	0.770078
ENSG00000154027	chr1	77747736	78025651	AK5	protein_coding	KNOWN	ENSG00000154027.14	0.294314	1.42345	0.154605	0.20676	Brain_Frontal_Cortex	0.748176	FZ_amplitude	0.770078
ENSG00000146085	chr6	49398073	49430904	MUT	protein_coding	KNOWN	ENSG00000146085.7	0.219357	1.42287	0.154773	0.154165	Brain_Cortex	0.78428	FZ_amplitude	0.770231
ENSG00000271751	chr11	118935974	118936388	RP11-110I1.14	lincRNA	KNOWN	ENSG00000271751.1	-0.186283	-1.42267	0.154832	0.130939	Brain_Frontal_Cortex	0.748176	FZ_amplitude	0.770231
ENSG00000268225	chr19	53365060	53366119	CTD-2331H12.5	pseudogene	KNOWN	ENSG00000268225.1	0.24366	1.41979	0.155669	0.171617	Brain_Frontal_Cortex	0.748176	FZ_amplitude	0.773015
ENSG00000137563	chr8	63927638	63951730	GGH	protein_coding	KNOWN	ENSG00000137563.7	0.385303	1.41947	0.155762	0.271442	Brain_Frontal_Cortex	0.748176	FZ_amplitude	0.773015
ENSG00000176024	chr19	52430400	52452012	ZNF613	protein_coding	KNOWN	ENSG00000176024.12	-0.250269	-1.41942	0.155777	0.176318	Brain_Frontal_Cortex	0.748176	FZ_amplitude	0.773015
ENSG00000186446	chr3	44771088	44778575	ZNF501	protein_coding	KNOWN	ENSG00000186446.7	-0.372004	-1.41902	0.155892	0.262155	Brain_Frontal_Cortex	0.748176	FZ_amplitude	0.773015
ENSG00000113272	chr5	157158205	157168456	THG1L	protein_coding	KNOWN	ENSG00000113272.9	0.355117	1.41848	0.156052	0.250352	Brain_Cortex	0.788985	FZ_amplitude	0.773015
ENSG00000261402	chr9	19926092	19929935	RP11-378I6.1	lincRNA	NOVEL	ENSG00000261402.1	0.186029	1.4183	0.156104	0.131164	Brain_Cortex	0.788985	FZ_amplitude	0.773015
ENSG00000228078	chr6	29901878	29902063	HLA-U	pseudogene	KNOWN	ENSG00000228078.1	-0.419265	-1.41826	0.156114	0.295619	Brain_Frontal_Cortex	0.748176	FZ_amplitude	0.773015
ENSG00000188133	chr9	32783497	32787397	TMEM215	protein_coding	KNOWN	ENSG00000188133.5	0.27963	1.41779	0.156253	0.19723	Brain_Cortex	0.788985	FZ_amplitude	0.773015
ENSG00000189011	chr7	74702428	74714647	AC138783.12	pseudogene	KNOWN	ENSG00000189011.9	0.16784	1.41755	0.156323	0.118402	Brain_Frontal_Cortex	0.748176	FZ_amplitude	0.773015
ENSG00000232931	chr2	96472866	96481963	LINC00342	lincRNA	NOVEL	ENSG00000232931.1	0.225573	1.41633	0.15668	0.159266	Brain_Frontal_Cortex	0.748176	FZ_amplitude	0.773015
ENSG00000226029	chr1	16787443	16794976	RP4-798A10.2	lincRNA	NOVEL	ENSG00000226029.1	0.344847	1.41615	0.156732	0.24351	Brain_Cortex	0.789948	FZ_amplitude	0.773015
ENSG00000231464	chr3	195723609	195725104	AC024937.4	pseudogene	KNOWN	ENSG00000231464.1	0.317894	1.4159	0.156804	0.224516	Brain_Frontal_Cortex	0.748176	FZ_amplitude	0.773015
ENSG00000232837	chr21	40346355	40349700	AF064858.7	lincRNA	NOVEL	ENSG00000232837.1	0.26222	1.41564	0.156882	0.185231	Brain_Frontal_Cortex	0.748176	FZ_amplitude	0.773015
ENSG00000006128	chr7	97361220	97369784	TAC1	protein_coding	KNOWN	ENSG00000006128.7	0.317682	1.41539	0.156955	0.224449	Brain_Frontal_Cortex	0.748176	FZ_amplitude	0.773015
ENSG00000224183	chr1	25620655	25621134	SDHDP6	pseudogene	KNOWN	ENSG00000224183.1	-0.327214	-1.41487	0.157107	0.231268	Brain_Cortex	0.789948	FZ_amplitude	0.773015
ENSG00000203546	chr14	31803518	31926647	RP11-176H8.1	protein_coding	NOVEL	ENSG00000203546.3	0.38956	1.41471	0.157155	0.275365	Brain_Cortex	0.789948	FZ_amplitude	0.773015
ENSG00000150361	chr13	70274726	70682591	KLHL1	protein_coding	KNOWN	ENSG00000150361.7	-0.250027	-1.4145	0.157214	0.176759	Brain_Cortex	0.789948	FZ_amplitude	0.773015
ENSG00000255098	chr8	11870545	11873043	RP11-481A20.11	protein_coding	PUTATIVE	ENSG00000255098.1	-0.422919	-1.41417	0.157311	0.299057	Brain_Frontal_Cortex	0.748176	FZ_amplitude	0.773015
ENSG00000187010	chr1	25598884	25656936	RHD	protein_coding	KNOWN	ENSG00000187010.14	-0.164499	-1.41408	0.157339	0.116329	Brain_Frontal_Cortex	0.748176	FZ_amplitude	0.773015
ENSG00000104904	chr19	2269485	2273487	OAZ1	protein_coding	KNOWN	ENSG00000104904.8	0.333156	1.41399	0.157364	0.235614	Brain_Cortex	0.789948	FZ_amplitude	0.773015
ENSG00000163710	chr3	142534764	142608045	PCOLCE2	protein_coding	KNOWN	ENSG00000163710.3	-0.33277	-1.41268	0.15775	0.235559	Brain_Frontal_Cortex	0.748176	FZ_amplitude	0.773978
ENSG00000224271	chr22	48027423	48251349	RP11-191L9.4	lincRNA	NOVEL	ENSG00000224271.1	0.272006	1.41218	0.157898	0.192615	Brain_Frontal_Cortex	0.748176	FZ_amplitude	0.773978
ENSG00000173976	chr19	3769087	3772233	RAX2	protein_coding	KNOWN	ENSG00000173976.11	0.240102	1.41147	0.158106	0.170108	Brain_Cortex	0.791974	FZ_amplitude	0.773978
ENSG00000198130	chr2	191054461	191208919	HIBCH	protein_coding	KNOWN	ENSG00000198130.10	-0.182363	-1.41118	0.158191	0.129227	Brain_Cortex	0.791974	FZ_amplitude	0.773978
ENSG00000255693	chr12	65277174	65371302	RP11-766N7.3	lincRNA	NOVEL	ENSG00000255693.1	0.441013	1.4111	0.158215	0.312531	Brain_Frontal_Cortex	0.748176	FZ_amplitude	0.773978
ENSG00000260075	chr17	44450221	44564507	NSFP1	pseudogene	KNOWN	ENSG00000260075.1	0.139419	1.41102	0.158239	0.0988076	Brain_Frontal_Cortex	0.748176	FZ_amplitude	0.773978
ENSG00000108960	chr17	53469974	53499353	MMD	protein_coding	KNOWN	ENSG00000108960.3	0.613583	1.41078	0.158311	0.434926	Brain_Frontal_Cortex	0.748176	FZ_amplitude	0.773978
ENSG00000235370	chr15	84953014	84966399	DNM1P51	pseudogene	KNOWN	ENSG00000235370.5	-0.274345	-1.41034	0.15844	0.194524	Brain_Cortex	0.791974	FZ_amplitude	0.773978
ENSG00000153208	chr2	112656056	112787138	MERTK	protein_coding	KNOWN	ENSG00000153208.12	-0.116153	-1.41013	0.158501	0.0823702	Brain_Frontal_Cortex	0.748176	FZ_amplitude	0.773978
ENSG00000160828	chr7	74112305	74306731	STAG3L2	pseudogene	KNOWN	ENSG00000160828.13	-0.767102	-1.40959	0.15866	0.544201	Brain_Cortex	0.791974	FZ_amplitude	0.773978
ENSG00000196268	chr19	21579921	21610375	ZNF493	protein_coding	KNOWN	ENSG00000196268.7	0.279435	1.40949	0.15869	0.198253	Brain_Cortex	0.791974	FZ_amplitude	0.773978
ENSG00000188677	chr22	44395091	44568829	PARVB	protein_coding	KNOWN	ENSG00000188677.10	-0.313818	-1.40866	0.158935	0.222777	Brain_Cortex	0.792107	FZ_amplitude	0.773978
ENSG00000257218	chr12	120884241	120899389	GATC	protein_coding	KNOWN	ENSG00000257218.1	-0.199504	-1.40856	0.158964	0.141637	Brain_Frontal_Cortex	0.748176	FZ_amplitude	0.773978
ENSG00000175643	chr16	11343476	11445619	RMI2	protein_coding	KNOWN	ENSG00000175643.7	0.168338	1.40826	0.159053	0.119536	Brain_Frontal_Cortex	0.748176	FZ_amplitude	0.773978
ENSG00000233121	chr3	13968310	13969275	VN1R20P	pseudogene	KNOWN	ENSG00000233121.1	-0.291232	-1.40815	0.159086	0.206819	Brain_Cortex	0.792107	FZ_amplitude	0.773978
ENSG00000124356	chr2	74056086	74100786	STAMBP	protein_coding	KNOWN	ENSG00000124356.11	-0.704006	-1.40692	0.159451	0.500388	Brain_Cortex	0.793005	FZ_amplitude	0.773978
ENSG00000104804	chr19	49384222	49401990	TULP2	protein_coding	KNOWN	ENSG00000104804.3	-0.189157	-1.40653	0.159567	0.134485	Brain_Frontal_Cortex	0.748176	FZ_amplitude	0.773978
ENSG00000213937	chr16	3062457	3064506	CLDN9	protein_coding	KNOWN	ENSG00000213937.3	-0.352953	-1.40631	0.159633	0.250979	Brain_Frontal_Cortex	0.748176	FZ_amplitude	0.773978
ENSG00000273448	chr7	66798034	66799370	RP11-166O4.6	lincRNA	NOVEL	ENSG00000273448.1	0.336254	1.40617	0.159674	0.239128	Brain_Frontal_Cortex	0.748176	FZ_amplitude	0.773978
ENSG00000100731	chr14	71374122	71582099	PCNX	protein_coding	KNOWN	ENSG00000100731.11	0.260061	1.40591	0.159749	0.184977	Brain_Cortex	0.79357	FZ_amplitude	0.773978
ENSG00000167671	chr19	4444996	4457819	UBXN6	protein_coding	KNOWN	ENSG00000167671.7	-0.177749	-1.40567	0.159821	0.126451	Brain_Frontal_Cortex	0.748176	FZ_amplitude	0.773978
ENSG00000136319	chr14	20724717	20774153	TTC5	protein_coding	KNOWN	ENSG00000136319.7	0.455803	1.40555	0.159858	0.324288	Brain_Frontal_Cortex	0.748176	FZ_amplitude	0.773978
ENSG00000250974	chr5	6933783	7190925	RP11-122F24.1	lincRNA	NOVEL	ENSG00000250974.1	-0.134919	-1.40553	0.159865	0.0959916	Brain_Frontal_Cortex	0.748176	FZ_amplitude	0.773978
ENSG00000163634	chr3	63819546	63849579	THOC7	protein_coding	KNOWN	ENSG00000163634.7	0.298926	1.40408	0.160296	0.212898	Brain_Frontal_Cortex	0.748176	FZ_amplitude	0.773978
ENSG00000141699	chr17	40731531	40762641	FAM134C	protein_coding	KNOWN	ENSG00000141699.6	-0.847612	-1.40339	0.160499	0.603973	Brain_Frontal_Cortex	0.748176	FZ_amplitude	0.773978
ENSG00000116874	chr1	119573839	119683294	WARS2	protein_coding	KNOWN	ENSG00000116874.7	0.15003	1.4033	0.160527	0.106912	Brain_Cortex	0.795734	FZ_amplitude	0.773978
ENSG00000131015	chr6	150263136	150270371	ULBP2	protein_coding	KNOWN	ENSG00000131015.4	0.434486	1.40311	0.160585	0.30966	Brain_Cortex	0.795734	FZ_amplitude	0.773978
ENSG00000216937	chr10	32735068	32863492	CCDC7	protein_coding	KNOWN	ENSG00000216937.7	0.252558	1.403	0.160618	0.180013	Brain_Frontal_Cortex	0.748176	FZ_amplitude	0.773978
ENSG00000071894	chr8	145618444	145634753	CPSF1	protein_coding	KNOWN	ENSG00000071894.10	-0.172653	-1.40281	0.160675	0.123077	Brain_Frontal_Cortex	0.748176	FZ_amplitude	0.773978
ENSG00000151304	chr5	121297656	121411265	SRFBP1	protein_coding	KNOWN	ENSG00000151304.5	-0.482862	-1.40193	0.160937	0.344427	Brain_Frontal_Cortex	0.748176	FZ_amplitude	0.773978
ENSG00000101544	chr18	77866915	77905406	ADNP2	protein_coding	KNOWN	ENSG00000101544.4	-0.507186	-1.40146	0.161077	0.361899	Brain_Cortex	0.795734	FZ_amplitude	0.773978
ENSG00000070814	chr5	149737202	149779871	TCOF1	protein_coding	KNOWN	ENSG00000070814.13	0.49997	1.40109	0.161186	0.356843	Brain_Frontal_Cortex	0.748176	FZ_amplitude	0.773978
ENSG00000109854	chr11	20385231	20405329	HTATIP2	protein_coding	KNOWN	ENSG00000109854.9	-0.143001	-1.40109	0.161188	0.102064	Brain_Cortex	0.795734	FZ_amplitude	0.773978
ENSG00000168158	chr16	3405889	3406924	OR2C1	protein_coding	KNOWN	ENSG00000168158.2	0.301468	1.40099	0.161217	0.215183	Brain_Cortex	0.795734	FZ_amplitude	0.773978
ENSG00000081842	chr5	140207563	140391929	PCDHA6	protein_coding	KNOWN	ENSG00000081842.13	-0.392407	-1.40088	0.16125	0.280114	Brain_Frontal_Cortex	0.748176	FZ_amplitude	0.773978
ENSG00000115652	chr2	106709759	106810795	UXS1	protein_coding	KNOWN	ENSG00000115652.10	-0.269462	-1.40077	0.161282	0.192367	Brain_Frontal_Cortex	0.748176	FZ_amplitude	0.773978
ENSG00000166750	chr17	33570055	33600674	SLFN5	protein_coding	KNOWN	ENSG00000166750.5	-0.464613	-1.40061	0.16133	0.331721	Brain_Cortex	0.795734	FZ_amplitude	0.773978
ENSG00000197360	chr19	22573821	22715287	ZNF98	protein_coding	KNOWN	ENSG00000197360.5	0.499684	1.40061	0.16133	0.35676	Brain_Frontal_Cortex	0.748176	FZ_amplitude	0.773978
ENSG00000186575	chr22	29999545	30094587	NF2	protein_coding	KNOWN	ENSG00000186575.13	-0.328527	-1.40023	0.161444	0.234623	Brain_Frontal_Cortex	0.748176	FZ_amplitude	0.773978
ENSG00000255693	chr12	65277174	65371302	RP11-766N7.3	lincRNA	NOVEL	ENSG00000255693.1	0.178792	1.39943	0.161683	0.12776	Brain_Cortex	0.795734	FZ_amplitude	0.773978
ENSG00000224997	chr14	104177607	104179149	AL049840.1	protein_coding	KNOWN	ENSG00000224997.1	0.451899	1.39942	0.161687	0.322919	Brain_Cortex	0.795734	FZ_amplitude	0.773978
ENSG00000135047	chr9	90340434	90346308	CTSL	protein_coding	KNOWN	ENSG00000135047.10	-0.252106	-1.39909	0.161785	0.180193	Brain_Frontal_Cortex	0.748176	FZ_amplitude	0.773978
ENSG00000136754	chr10	27035522	27150016	ABI1	protein_coding	KNOWN	ENSG00000136754.12	-0.499368	-1.39859	0.161936	0.357051	Brain_Frontal_Cortex	0.748176	FZ_amplitude	0.773978
ENSG00000271868	chr2	3500727	3501199	RP11-1293J14.1	lincRNA	NOVEL	ENSG00000271868.1	0.27903	1.39846	0.161976	0.199528	Brain_Cortex	0.795734	FZ_amplitude	0.773978
ENSG00000236834	chr13	19919189	19920889	LINC00421	lincRNA	NOVEL	ENSG00000236834.1	0.282197	1.39837	0.162002	0.201804	Brain_Frontal_Cortex	0.748176	FZ_amplitude	0.773978
ENSG00000103522	chr16	27413483	27462115	IL21R	protein_coding	KNOWN	ENSG00000103522.11	-0.583919	-1.39792	0.162137	0.417705	Brain_Cortex	0.795734	FZ_amplitude	0.774148
ENSG00000196236	chr22	41253081	41363838	XPNPEP3	protein_coding	KNOWN	ENSG00000196236.8	-0.227305	-1.39714	0.162372	0.162694	Brain_Frontal_Cortex	0.748176	FZ_amplitude	0.774234
ENSG00000164366	chr5	196986	218330	CCDC127	protein_coding	KNOWN	ENSG00000164366.3	0.355054	1.39712	0.162378	0.254133	Brain_Cortex	0.795734	FZ_amplitude	0.774234
ENSG00000178802	chr15	75182346	75191798	MPI	protein_coding	KNOWN	ENSG00000178802.13	-0.236358	-1.39672	0.162499	0.169224	Brain_Cortex	0.795734	FZ_amplitude	0.774234
ENSG00000120820	chr12	104382762	104457961	GLT8D2	protein_coding	KNOWN	ENSG00000120820.8	-0.428416	-1.39547	0.162873	0.307004	Brain_Frontal_Cortex	0.748176	FZ_amplitude	0.774234
ENSG00000163041	chr1	226249552	226259702	H3F3A	protein_coding	KNOWN	ENSG00000163041.5	0.234681	1.39532	0.162918	0.168191	Brain_Cortex	0.795734	FZ_amplitude	0.774234
ENSG00000115561	chr2	86730554	86948245	CHMP3	protein_coding	KNOWN	ENSG00000115561.10	-0.260625	-1.39514	0.162974	0.18681	Brain_Cortex	0.795734	FZ_amplitude	0.774234
ENSG00000267368	chr7	102277472	102283238	UPK3BL	protein_coding	KNOWN	ENSG00000267368.1	-0.223773	-1.39424	0.163247	0.160498	Brain_Cortex	0.795734	FZ_amplitude	0.774234
ENSG00000139624	chr12	50523575	50561288	CERS5	protein_coding	KNOWN	ENSG00000139624.8	-0.21731	-1.3939	0.163348	0.155901	Brain_Frontal_Cortex	0.748176	FZ_amplitude	0.774234
ENSG00000118939	chr13	76123619	76180085	UCHL3	protein_coding	KNOWN	ENSG00000118939.13	-0.22028	-1.3938	0.163379	0.158043	Brain_Frontal_Cortex	0.748176	FZ_amplitude	0.774234
ENSG00000197562	chr16	639357	679272	RAB40C	protein_coding	KNOWN	ENSG00000197562.5	0.336242	1.39356	0.163451	0.241283	Brain_Cortex	0.795734	FZ_amplitude	0.774234
ENSG00000259387	chr15	82888224	82924290	RP13-98N21.2	pseudogene	KNOWN	ENSG00000259387.2	-0.147181	-1.3935	0.163467	0.105619	Brain_Cortex	0.795734	FZ_amplitude	0.774234
ENSG00000165646	chr10	119000604	119038941	SLC18A2	protein_coding	KNOWN	ENSG00000165646.7	-0.177645	-1.39332	0.163522	0.127497	Brain_Cortex	0.795734	FZ_amplitude	0.774234
ENSG00000119703	chr14	75530873	75545126	ZC2HC1C	protein_coding	KNOWN	ENSG00000119703.12	0.24292	1.39329	0.163531	0.174349	Brain_Frontal_Cortex	0.748176	FZ_amplitude	0.774234
ENSG00000168792	chr17	27887565	27894155	ABHD15	protein_coding	KNOWN	ENSG00000168792.4	-0.382785	-1.39239	0.163804	0.274912	Brain_Cortex	0.796202	FZ_amplitude	0.774234
ENSG00000264880	chr18	15159723	15164466	RP11-805F19.1	lincRNA	NOVEL	ENSG00000264880.1	-1.61579	-1.39193	0.163943	1.16083	Brain_Frontal_Cortex	0.748176	FZ_amplitude	0.774234
ENSG00000166750	chr17	33570055	33600674	SLFN5	protein_coding	KNOWN	ENSG00000166750.5	-0.300811	-1.39182	0.163978	0.216128	Brain_Frontal_Cortex	0.748176	FZ_amplitude	0.774234
ENSG00000213077	chr17	18427880	18430160	FAM106A	protein_coding	KNOWN	ENSG00000213077.5	-0.323163	-1.39157	0.164053	0.232229	Brain_Cortex	0.796273	FZ_amplitude	0.774234
ENSG00000251365	chr5	6766004	6772066	RP11-332J15.3	lincRNA	NOVEL	ENSG00000251365.1	-0.258711	-1.39096	0.164238	0.185995	Brain_Frontal_Cortex	0.748176	FZ_amplitude	0.774234
ENSG00000104432	chr8	79587978	79717758	IL7	protein_coding	KNOWN	ENSG00000104432.8	0.382694	1.39056	0.164359	0.275208	Brain_Frontal_Cortex	0.748176	FZ_amplitude	0.774234
ENSG00000173480	chr19	58411664	58427978	ZNF417	protein_coding	KNOWN	ENSG00000173480.6	0.406664	1.39043	0.164397	0.292473	Brain_Cortex	0.796273	FZ_amplitude	0.774234
ENSG00000072958	chr19	16308389	16346160	AP1M1	protein_coding	KNOWN	ENSG00000072958.4	-0.460324	-1.3904	0.164408	0.331073	Brain_Frontal_Cortex	0.748176	FZ_amplitude	0.774234
ENSG00000115840	chr2	172640880	172864766	SLC25A12	protein_coding	KNOWN	ENSG00000115840.9	0.422513	1.38987	0.164568	0.303995	Brain_Cortex	0.796273	FZ_amplitude	0.774234
ENSG00000173930	chr5	101569690	101632253	SLCO4C1	protein_coding	KNOWN	ENSG00000173930.8	0.286835	1.38951	0.164677	0.206428	Brain_Frontal_Cortex	0.748176	FZ_amplitude	0.774234
ENSG00000237977	chr22	31298206	31298768	EIF4HP2	pseudogene	KNOWN	ENSG00000237977.1	0.187699	1.38917	0.164781	0.135116	Brain_Frontal_Cortex	0.748176	FZ_amplitude	0.774234
ENSG00000238243	chr1	248031277	248060449	OR2W3	protein_coding	KNOWN	ENSG00000238243.2	0.291858	1.38875	0.164908	0.210158	Brain_Cortex	0.796273	FZ_amplitude	0.774234
ENSG00000155846	chr5	149109861	149234585	PPARGC1B	protein_coding	KNOWN	ENSG00000155846.12	-0.32937	-1.38873	0.164915	0.237174	Brain_Cortex	0.796273	FZ_amplitude	0.774234
ENSG00000256061	chr15	55702723	55800432	DYX1C1	protein_coding	KNOWN	ENSG00000256061.3	0.374932	1.38859	0.164957	0.270009	Brain_Frontal_Cortex	0.748176	FZ_amplitude	0.774234
ENSG00000205309	chr17	17206649	17250977	NT5M	protein_coding	KNOWN	ENSG00000205309.9	-0.307867	-1.38853	0.164976	0.221722	Brain_Cortex	0.796273	FZ_amplitude	0.774234
ENSG00000105750	chr19	21106028	21133503	ZNF85	protein_coding	KNOWN	ENSG00000105750.10	0.16157	1.38827	0.165055	0.116382	Brain_Frontal_Cortex	0.748176	FZ_amplitude	0.774234
ENSG00000167065	chr22	31048038	31063877	DUSP18	protein_coding	KNOWN	ENSG00000167065.9	0.445528	1.38807	0.165117	0.320971	Brain_Cortex	0.796273	FZ_amplitude	0.774234
ENSG00000113327	chr5	161494546	161582542	GABRG2	protein_coding	KNOWN	ENSG00000113327.10	0.283421	1.38684	0.165489	0.204364	Brain_Cortex	0.797172	FZ_amplitude	0.774865
ENSG00000126861	chr17	29599031	29624557	OMG	protein_coding	KNOWN	ENSG00000126861.4	-0.337898	-1.38659	0.165567	0.24369	Brain_Frontal_Cortex	0.748176	FZ_amplitude	0.774865
ENSG00000269892	chr12	6852151	6852807	RP4-761J14.10	lincRNA	NOVEL	ENSG00000269892.1	-0.455389	-1.38614	0.165703	0.32853	Brain_Frontal_Cortex	0.748176	FZ_amplitude	0.774865
ENSG00000116171	chr1	53392901	53517375	SCP2	protein_coding	KNOWN	ENSG00000116171.12	0.123793	1.3861	0.165716	0.08931	Brain_Frontal_Cortex	0.748176	FZ_amplitude	0.774865
ENSG00000269345	chr19	22357568	22357993	VN1R85P	pseudogene	KNOWN	ENSG00000269345.1	0.227296	1.386	0.165746	0.163994	Brain_Frontal_Cortex	0.748176	FZ_amplitude	0.774865
ENSG00000246067	chr11	82783108	82817761	RAB30-AS1	lincRNA	NOVEL	ENSG00000246067.3	-0.174333	-1.38413	0.166319	0.125951	Brain_Cortex	0.799173	FZ_amplitude	0.776367
ENSG00000172780	chr3	128806412	128841644	RAB43	protein_coding	KNOWN	ENSG00000172780.12	0.325864	1.3839	0.166389	0.235468	Brain_Frontal_Cortex	0.750124	FZ_amplitude	0.776367
ENSG00000170322	chr11	129733531	129765485	NFRKB	protein_coding	KNOWN	ENSG00000170322.10	-0.183225	-1.38376	0.166432	0.132411	Brain_Cortex	0.799173	FZ_amplitude	0.776367
ENSG00000006652	chr7	112063023	112121072	IFRD1	protein_coding	KNOWN	ENSG00000006652.9	0.435788	1.38366	0.166463	0.314953	Brain_Cortex	0.799173	FZ_amplitude	0.776367
ENSG00000160321	chr19	22115760	22193751	ZNF208	protein_coding	KNOWN	ENSG00000160321.10	0.293364	1.38228	0.166885	0.212232	Brain_Cortex	0.800302	FZ_amplitude	0.777871
ENSG00000176386	chr9	116018115	116037869	CDC26	protein_coding	KNOWN	ENSG00000176386.4	0.12188	1.38158	0.1671	0.0882175	Brain_Frontal_Cortex	0.750544	FZ_amplitude	0.778005
ENSG00000266904	chr19	19868175	19887232	LINC00663	lincRNA	NOVEL	ENSG00000266904.1	0.176282	1.38138	0.167163	0.127613	Brain_Frontal_Cortex	0.750544	FZ_amplitude	0.778005
ENSG00000250120	chr5	140235595	140391929	PCDHA10	protein_coding	KNOWN	ENSG00000250120.2	0.159994	1.38122	0.167212	0.115835	Brain_Frontal_Cortex	0.750544	FZ_amplitude	0.778005
ENSG00000225892	chr4	119553429	119555914	RP11-384K6.2	pseudogene	KNOWN	ENSG00000225892.3	-0.29987	-1.38058	0.16741	0.217207	Brain_Frontal_Cortex	0.750544	FZ_amplitude	0.778271
ENSG00000197083	chr5	150310207	150325851	ZNF300P1	pseudogene	KNOWN	ENSG00000197083.7	0.151127	1.38039	0.167467	0.109482	Brain_Cortex	0.802198	FZ_amplitude	0.778271
ENSG00000145850	chr5	156346293	156390266	TIMD4	protein_coding	KNOWN	ENSG00000145850.4	0.422367	1.37923	0.167825	0.306235	Brain_Frontal_Cortex	0.750544	FZ_amplitude	0.778896
ENSG00000267336	chr18	12912843	12913905	RP11-773H22.2	pseudogene	KNOWN	ENSG00000267336.1	0.30186	1.37921	0.167831	0.218865	Brain_Cortex	0.802954	FZ_amplitude	0.778896
ENSG00000169385	chr14	21423611	21424595	RNASE2	protein_coding	KNOWN	ENSG00000169385.2	-0.27373	-1.37895	0.167911	0.198506	Brain_Frontal_Cortex	0.750544	FZ_amplitude	0.778896
ENSG00000259344	chr15	23095170	23115256	RP11-566K19.6	pseudogene	KNOWN	ENSG00000259344.1	0.248145	1.37866	0.167999	0.17999	Brain_Cortex	0.802954	FZ_amplitude	0.778896
ENSG00000248124	chr16	21807951	21831731	RRN3P1	pseudogene	KNOWN	ENSG00000248124.3	-0.63192	-1.37772	0.168291	0.458672	Brain_Frontal_Cortex	0.750544	FZ_amplitude	0.779276
ENSG00000198039	chr7	64330550	64391344	ZNF273	protein_coding	KNOWN	ENSG00000198039.7	0.219979	1.37723	0.168442	0.159726	Brain_Cortex	0.803422	FZ_amplitude	0.779276
ENSG00000237977	chr22	31298206	31298768	EIF4HP2	pseudogene	KNOWN	ENSG00000237977.1	0.271105	1.37666	0.168617	0.196929	Brain_Cortex	0.803422	FZ_amplitude	0.779276
ENSG00000170776	chr15	85923802	86292586	AKAP13	protein_coding	KNOWN	ENSG00000170776.15	-0.309853	-1.37661	0.168632	0.225084	Brain_Frontal_Cortex	0.750544	FZ_amplitude	0.779276
ENSG00000138658	chr4	113460492	113558151	C4orf21	protein_coding	KNOWN	ENSG00000138658.11	-0.243049	-1.37653	0.168659	0.176567	Brain_Cortex	0.803422	FZ_amplitude	0.779276
ENSG00000173193	chr3	122399465	122449687	PARP14	protein_coding	KNOWN	ENSG00000173193.9	-0.449076	-1.37647	0.168677	0.326253	Brain_Frontal_Cortex	0.750544	FZ_amplitude	0.779276
ENSG00000084628	chr1	31652592	31712401	NKAIN1	protein_coding	KNOWN	ENSG00000084628.5	-0.317517	-1.37518	0.169076	0.230891	Brain_Frontal_Cortex	0.750544	FZ_amplitude	0.779678
ENSG00000134014	chr8	27947190	28048673	ELP3	protein_coding	KNOWN	ENSG00000134014.12	0.239329	1.37514	0.169089	0.17404	Brain_Frontal_Cortex	0.750544	FZ_amplitude	0.779678
ENSG00000272341	chr6	16764577	16767114	RP1-151F17.2	lincRNA	NOVEL	ENSG00000272341.1	0.981914	1.37504	0.169118	0.714097	Brain_Cortex	0.804717	FZ_amplitude	0.779678
ENSG00000170522	chr4	110967002	111120355	ELOVL6	protein_coding	KNOWN	ENSG00000170522.5	-0.606148	-1.3749	0.169162	0.440866	Brain_Frontal_Cortex	0.750544	FZ_amplitude	0.779678
ENSG00000146007	chr5	140078265	140086248	ZMAT2	protein_coding	KNOWN	ENSG00000146007.6	0.564984	1.37424	0.169367	0.411124	Brain_Frontal_Cortex	0.750544	FZ_amplitude	0.780057
ENSG00000122034	chr13	27998681	28009958	GTF3A	protein_coding	KNOWN	ENSG00000122034.8	-0.2852	-1.37399	0.169443	0.20757	Brain_Frontal_Cortex	0.750544	FZ_amplitude	0.780057
ENSG00000260613	chr22	50226264	50231434	RP3-522J7.6	lincRNA	NOVEL	ENSG00000260613.1	0.313433	1.37277	0.169825	0.228322	Brain_Cortex	0.805235	FZ_amplitude	0.781046
ENSG00000259937	chr12	33557810	33558831	RP11-438D14.2	lincRNA	NOVEL	ENSG00000259937.1	0.228248	1.37266	0.169858	0.166282	Brain_Cortex	0.805235	FZ_amplitude	0.781046
ENSG00000262468	chr16	4295826	4303790	RP11-95P2.1	lincRNA	NOVEL	ENSG00000262468.1	0.35347	1.3718	0.170124	0.257668	Brain_Cortex	0.805235	FZ_amplitude	0.781815
ENSG00000162623	chr1	75198836	75232362	TYW3	protein_coding	KNOWN	ENSG00000162623.11	-0.141341	-1.37096	0.170387	0.103096	Brain_Cortex	0.805235	FZ_amplitude	0.782125
ENSG00000127152	chr14	99635624	99737861	BCL11B	protein_coding	KNOWN	ENSG00000127152.13	0.370644	1.36996	0.170699	0.270551	Brain_Cortex	0.805235	FZ_amplitude	0.782125
ENSG00000122085	chr2	242011584	242041747	MTERFD2	protein_coding	KNOWN	ENSG00000122085.12	0.18089	1.36991	0.170716	0.132046	Brain_Cortex	0.805235	FZ_amplitude	0.782125
ENSG00000148468	chr10	15253642	15413061	FAM171A1	protein_coding	KNOWN	ENSG00000148468.12	-0.324307	-1.36963	0.170802	0.236784	Brain_Cortex	0.805235	FZ_amplitude	0.782125
ENSG00000163682	chr4	39455744	39460568	RPL9	protein_coding	KNOWN	ENSG00000163682.11	0.125975	1.36962	0.170806	0.0919779	Brain_Frontal_Cortex	0.755192	FZ_amplitude	0.782125
ENSG00000169629	chr2	113127669	113192065	RGPD8	protein_coding	KNOWN	ENSG00000169629.7	0.133417	1.36926	0.170918	0.0974376	Brain_Frontal_Cortex	0.755192	FZ_amplitude	0.782125
ENSG00000205771	chr15	44019116	44039292	CATSPER2P1	pseudogene	KNOWN	ENSG00000205771.2	-0.182678	-1.36899	0.171003	0.13344	Brain_Cortex	0.805235	FZ_amplitude	0.782125
ENSG00000164048	chr3	48282590	48340743	ZNF589	protein_coding	KNOWN	ENSG00000164048.9	0.149419	1.36877	0.171072	0.109163	Brain_Cortex	0.805235	FZ_amplitude	0.782125
ENSG00000204653	chr19	51014857	51017947	ASPDH	protein_coding	KNOWN	ENSG00000204653.5	-0.187696	-1.36867	0.171103	0.137137	Brain_Cortex	0.805235	FZ_amplitude	0.782125
ENSG00000187688	chr17	16318856	16340317	TRPV2	protein_coding	KNOWN	ENSG00000187688.10	-0.153042	-1.36801	0.17131	0.111872	Brain_Frontal_Cortex	0.755697	FZ_amplitude	0.782125
ENSG00000118997	chr2	196602427	196933536	DNAH7	protein_coding	KNOWN	ENSG00000118997.9	0.511972	1.36797	0.17132	0.374256	Brain_Cortex	0.805284	FZ_amplitude	0.782125
ENSG00000233690	chr10	101457164	101457706	EBAG9P1	pseudogene	KNOWN	ENSG00000233690.1	-0.231871	-1.36753	0.171459	0.169554	Brain_Frontal_Cortex	0.755697	FZ_amplitude	0.782125
ENSG00000197930	chr14	53106634	53162618	ERO1L	protein_coding	KNOWN	ENSG00000197930.8	0.241734	1.36744	0.171489	0.176779	Brain_Cortex	0.805284	FZ_amplitude	0.782125
ENSG00000175087	chr1	26437664	26452034	PDIK1L	protein_coding	KNOWN	ENSG00000175087.5	-0.413902	-1.36612	0.171903	0.302977	Brain_Frontal_Cortex	0.756713	FZ_amplitude	0.783557
ENSG00000204622	chr6	29974360	29977733	HLA-J	pseudogene	KNOWN	ENSG00000204622.6	0.764572	1.36549	0.172098	0.559923	Brain_Cortex	0.806308	FZ_amplitude	0.783841
ENSG00000132305	chr2	86371055	86422893	IMMT	protein_coding	KNOWN	ENSG00000132305.16	-0.287515	-1.36512	0.172216	0.210616	Brain_Cortex	0.806308	FZ_amplitude	0.783841
ENSG00000226686	chr19	37742814	37756437	AC012309.5	lincRNA	NOVEL	ENSG00000226686.3	-0.0907173	-1.36443	0.172433	0.0664874	Brain_Cortex	0.806308	FZ_amplitude	0.783841
ENSG00000177098	chr11	118004092	118023603	SCN4B	protein_coding	KNOWN	ENSG00000177098.4	-0.756622	-1.36435	0.172458	0.554567	Brain_Cortex	0.806308	FZ_amplitude	0.783841
ENSG00000261925	chr16	31237281	31238481	RP11-388M20.9	lincRNA	NOVEL	ENSG00000261925.1	-0.341652	-1.36415	0.172522	0.250451	Brain_Frontal_Cortex	0.75769	FZ_amplitude	0.783841
ENSG00000149575	chr11	118032666	118047388	SCN2B	protein_coding	KNOWN	ENSG00000149575.5	-0.244513	-1.36401	0.172565	0.17926	Brain_Frontal_Cortex	0.75769	FZ_amplitude	0.783841
ENSG00000225282	chr22	24269087	24271761	AP000350.6	pseudogene	KNOWN	ENSG00000225282.1	-0.130953	-1.36328	0.172794	0.096057	Brain_Frontal_Cortex	0.75769	FZ_amplitude	0.784426
ENSG00000259344	chr15	23095170	23115256	RP11-566K19.6	pseudogene	KNOWN	ENSG00000259344.1	0.243531	1.36269	0.172979	0.178713	Brain_Frontal_Cortex	0.75769	FZ_amplitude	0.784656
ENSG00000177000	chr1	11845780	11866977	MTHFR	protein_coding	KNOWN	ENSG00000177000.6	-0.332595	-1.36166	0.173305	0.244258	Brain_Cortex	0.806937	FZ_amplitude	0.784656
ENSG00000118004	chr2	3642426	3692048	COLEC11	protein_coding	KNOWN	ENSG00000118004.13	0.222133	1.36159	0.173326	0.163142	Brain_Cortex	0.806937	FZ_amplitude	0.784656
ENSG00000110888	chr12	30862486	30907885	CAPRIN2	protein_coding	KNOWN	ENSG00000110888.13	0.325243	1.36157	0.173334	0.238873	Brain_Cortex	0.806937	FZ_amplitude	0.784656
ENSG00000176531	chr19	43979106	44009087	PHLDB3	protein_coding	KNOWN	ENSG00000176531.6	-0.261372	-1.36153	0.173345	0.191968	Brain_Cortex	0.806937	FZ_amplitude	0.784656
ENSG00000133739	chr8	86019382	86058311	LRRCC1	protein_coding	KNOWN	ENSG00000133739.11	0.245452	1.35966	0.173937	0.180525	Brain_Frontal_Cortex	0.760119	FZ_amplitude	0.786601
ENSG00000092020	chr14	35554673	35591723	PPP2R3C	protein_coding	KNOWN	ENSG00000092020.6	0.212503	1.35919	0.174087	0.156346	Brain_Frontal_Cortex	0.760119	FZ_amplitude	0.786601
ENSG00000156687	chr8	35092975	35654068	UNC5D	protein_coding	KNOWN	ENSG00000156687.6	0.224224	1.35913	0.174104	0.164976	Brain_Cortex	0.809594	FZ_amplitude	0.786601
ENSG00000187715	chr3	127634075	127706514	KBTBD12	protein_coding	KNOWN	ENSG00000187715.9	0.225182	1.35891	0.174176	0.165708	Brain_Frontal_Cortex	0.760119	FZ_amplitude	0.786601
ENSG00000131778	chr1	146714291	146767443	CHD1L	protein_coding	KNOWN	ENSG00000131778.13	-0.211065	-1.3577	0.174558	0.155457	Brain_Cortex	0.810828	FZ_amplitude	0.787875
ENSG00000272168	chr6	21665003	22214734	CASC15	lincRNA	KNOWN	ENSG00000272168.1	-0.45111	-1.35727	0.174695	0.332365	Brain_Frontal_Cortex	0.761335	FZ_amplitude	0.788037
ENSG00000205593	chr22	50747459	50765489	DENND6B	protein_coding	KNOWN	ENSG00000205593.7	-0.363433	-1.35588	0.175139	0.268043	Brain_Cortex	0.812644	FZ_amplitude	0.789585
ENSG00000204514	chr19	58360099	58400442	ZNF814	protein_coding	KNOWN	ENSG00000204514.5	-0.345803	-1.35492	0.175443	0.25522	Brain_Frontal_Cortex	0.761335	FZ_amplitude	0.789934
ENSG00000243679	chr7	128294023	128294776	RP11-274B21.3	pseudogene	KNOWN	ENSG00000243679.1	0.158963	1.35435	0.175624	0.117372	Brain_Cortex	0.812767	FZ_amplitude	0.789934
ENSG00000064309	chr11	125825691	125933230	CDON	protein_coding	KNOWN	ENSG00000064309.10	0.24722	1.35415	0.175689	0.182565	Brain_Frontal_Cortex	0.761335	FZ_amplitude	0.789934
ENSG00000237190	chr5	133737778	133747589	CDKN2AIPNL	protein_coding	KNOWN	ENSG00000237190.3	0.370301	1.35392	0.175762	0.273503	Brain_Cortex	0.812767	FZ_amplitude	0.789934
ENSG00000249506	chr4	16362309	16398946	ZEB2P1	pseudogene	KNOWN	ENSG00000249506.3	-0.120616	-1.35386	0.175782	0.0890904	Brain_Frontal_Cortex	0.761335	FZ_amplitude	0.789934
ENSG00000258711	chr14	51422977	51428720	RP11-218E20.3	lincRNA	NOVEL	ENSG00000258711.2	0.274399	1.35334	0.175946	0.202756	Brain_Frontal_Cortex	0.761335	FZ_amplitude	0.789934
ENSG00000189306	chr22	42905974	42915808	RRP7A	protein_coding	KNOWN	ENSG00000189306.6	-0.256769	-1.35317	0.176	0.189754	Brain_Frontal_Cortex	0.761335	FZ_amplitude	0.789934
ENSG00000123685	chr1	212859760	212873327	BATF3	protein_coding	KNOWN	ENSG00000123685.4	0.185362	1.35232	0.176274	0.13707	Brain_Cortex	0.812767	FZ_amplitude	0.789934
ENSG00000169515	chr19	46913629	46916841	CCDC8	protein_coding	KNOWN	ENSG00000169515.5	0.229603	1.35171	0.176469	0.169862	Brain_Frontal_Cortex	0.761335	FZ_amplitude	0.789934
ENSG00000147996	chr9	70432004	70497240	CBWD5	protein_coding	KNOWN	ENSG00000147996.12	0.455052	1.35157	0.176512	0.336683	Brain_Cortex	0.812767	FZ_amplitude	0.789934
ENSG00000250377	chr5	87988462	87989789	CTC-467M3.3	lincRNA	NOVEL	ENSG00000250377.1	-0.343519	-1.35121	0.176629	0.254231	Brain_Frontal_Cortex	0.761335	FZ_amplitude	0.789934
ENSG00000234224	chr7	123670973	123673523	TMEM229A	protein_coding	KNOWN	ENSG00000234224.1	0.460308	1.35102	0.17669	0.340713	Brain_Cortex	0.812767	FZ_amplitude	0.789934
ENSG00000270321	chr3	177671854	177677586	RP11-2L8.2	lincRNA	NOVEL	ENSG00000270321.1	0.211336	1.35087	0.176736	0.156444	Brain_Cortex	0.812767	FZ_amplitude	0.789934
ENSG00000117877	chr19	45909467	45914024	CD3EAP	protein_coding	KNOWN	ENSG00000117877.6	-0.296512	-1.35085	0.176744	0.219501	Brain_Frontal_Cortex	0.761335	FZ_amplitude	0.789934
ENSG00000134545	chr12	10594863	10607284	KLRC1	protein_coding	KNOWN	ENSG00000134545.9	0.179702	1.35044	0.176874	0.133069	Brain_Frontal_Cortex	0.761335	FZ_amplitude	0.789934
ENSG00000138592	chr15	50716577	50793280	USP8	protein_coding	KNOWN	ENSG00000138592.9	0.368872	1.35029	0.176924	0.27318	Brain_Frontal_Cortex	0.761335	FZ_amplitude	0.789934
ENSG00000226070	chr6	40326483	40337213	RP11-552E20.4	lincRNA	NOVEL	ENSG00000226070.1	-0.346154	-1.35025	0.176937	0.256363	Brain_Cortex	0.812767	FZ_amplitude	0.789934
ENSG00000254990	chr11	111639392	111649074	RP11-108O10.2	lincRNA	NOVEL	ENSG00000254990.1	-0.285299	-1.34996	0.17703	0.211339	Brain_Frontal_Cortex	0.761335	FZ_amplitude	0.789934
ENSG00000161981	chr16	103010	107669	SNRNP25	protein_coding	KNOWN	ENSG00000161981.6	-0.128298	-1.34867	0.177444	0.0951298	Brain_Cortex	0.812767	FZ_amplitude	0.790863
ENSG00000204514	chr19	58360099	58400442	ZNF814	protein_coding	KNOWN	ENSG00000204514.5	-0.25432	-1.3484	0.177531	0.188609	Brain_Cortex	0.812767	FZ_amplitude	0.790863
ENSG00000250075	chr4	68283023	68333969	RP11-584P21.2	lincRNA	NOVEL	ENSG00000250075.1	0.449434	1.34786	0.177705	0.333444	Brain_Cortex	0.812767	FZ_amplitude	0.790863
ENSG00000246100	chr11	115624966	115631345	LINC00900	lincRNA	NOVEL	ENSG00000246100.3	0.259723	1.34779	0.177727	0.192704	Brain_Cortex	0.812767	FZ_amplitude	0.790863
ENSG00000232926	chr22	19874812	19875493	AC000078.5	pseudogene	KNOWN	ENSG00000232926.1	0.572519	1.34732	0.177878	0.424933	Brain_Frontal_Cortex	0.763505	FZ_amplitude	0.790863
ENSG00000104738	chr8	48872745	48890720	MCM4	protein_coding	KNOWN	ENSG00000104738.12	-0.19368	-1.34705	0.177965	0.143781	Brain_Frontal_Cortex	0.763505	FZ_amplitude	0.790863
ENSG00000169246	chr16	21413558	21459888	NPIPB3	protein_coding	KNOWN	ENSG00000169246.12	-0.328235	-1.34688	0.178019	0.2437	Brain_Cortex	0.812767	FZ_amplitude	0.790863
ENSG00000132821	chr20	36531499	36573752	VSTM2L	protein_coding	KNOWN	ENSG00000132821.7	-0.213595	-1.34618	0.178245	0.158667	Brain_Frontal_Cortex	0.763544	FZ_amplitude	0.790863
ENSG00000221990	chr5	441645	443258	C5orf55	protein_coding	KNOWN	ENSG00000221990.2	-0.384767	-1.34611	0.178267	0.285836	Brain_Cortex	0.812767	FZ_amplitude	0.790863
ENSG00000070371	chr22	19166986	19279239	CLTCL1	protein_coding	KNOWN	ENSG00000070371.11	0.174264	1.34569	0.178404	0.129498	Brain_Frontal_Cortex	0.763544	FZ_amplitude	0.790863
ENSG00000135597	chr6	139224630	139309398	REPS1	protein_coding	KNOWN	ENSG00000135597.14	0.210581	1.34536	0.17851	0.156524	Brain_Cortex	0.812767	FZ_amplitude	0.790863
ENSG00000122873	chr10	60028818	60049346	CISD1	protein_coding	KNOWN	ENSG00000122873.7	-0.46857	-1.34482	0.178682	0.348425	Brain_Cortex	0.812767	FZ_amplitude	0.790863
ENSG00000183760	chr19	39574553	39602133	PAPL	protein_coding	KNOWN	ENSG00000183760.6	-0.24923	-1.34473	0.178713	0.185339	Brain_Cortex	0.812767	FZ_amplitude	0.790863
ENSG00000120693	chr13	37418968	37494902	SMAD9	protein_coding	KNOWN	ENSG00000120693.9	-0.402795	-1.34466	0.178734	0.299551	Brain_Cortex	0.812767	FZ_amplitude	0.790863
ENSG00000072952	chr11	10594638	10715535	MRVI1	protein_coding	KNOWN	ENSG00000072952.14	-0.258097	-1.34414	0.178904	0.192017	Brain_Frontal_Cortex	0.764382	FZ_amplitude	0.790863
ENSG00000100632	chr14	69846848	69865344	ERH	protein_coding	KNOWN	ENSG00000100632.6	0.181616	1.34374	0.179031	0.135156	Brain_Frontal_Cortex	0.764382	FZ_amplitude	0.790863
ENSG00000177984	chr9	139654086	139660707	LCN15	protein_coding	KNOWN	ENSG00000177984.6	0.204776	1.34371	0.179043	0.152397	Brain_Cortex	0.812767	FZ_amplitude	0.790863
ENSG00000114021	chr3	100053545	100075710	NIT2	protein_coding	KNOWN	ENSG00000114021.7	0.133227	1.34367	0.179054	0.0991511	Brain_Cortex	0.812767	FZ_amplitude	0.790863
ENSG00000236499	chr22	20193920	20196047	LINC00896	lincRNA	KNOWN	ENSG00000236499.2	-0.506789	-1.34311	0.179235	0.377324	Brain_Cortex	0.812767	FZ_amplitude	0.79091
ENSG00000187013	chr17	59489112	59490641	C17orf82	protein_coding	KNOWN	ENSG00000187013.2	0.326152	1.34293	0.179295	0.242866	Brain_Cortex	0.812767	FZ_amplitude	0.79091
ENSG00000146830	chr7	100277130	100287071	GIGYF1	protein_coding	KNOWN	ENSG00000146830.9	0.90902	1.34271	0.179367	0.677006	Brain_Cortex	0.812767	FZ_amplitude	0.79091
ENSG00000161999	chr16	731671	734529	JMJD8	protein_coding	KNOWN	ENSG00000161999.7	-0.553534	-1.34229	0.179501	0.41238	Brain_Frontal_Cortex	0.76547	FZ_amplitude	0.791057
ENSG00000254373	chr5	159685260	159685592	RP11-34P1.2	pseudogene	KNOWN	ENSG00000254373.1	0.409224	1.34194	0.179616	0.30495	Brain_Cortex	0.812767	FZ_amplitude	0.791116
ENSG00000133639	chr12	92536286	92539673	BTG1	protein_coding	KNOWN	ENSG00000133639.3	0.280175	1.34162	0.17972	0.208834	Brain_Frontal_Cortex	0.765483	FZ_amplitude	0.791133
ENSG00000130669	chr19	39616410	39673456	PAK4	protein_coding	KNOWN	ENSG00000130669.13	-0.173415	-1.34116	0.179868	0.129302	Brain_Cortex	0.812767	FZ_amplitude	0.791336
ENSG00000145217	chr4	972861	987228	SLC26A1	protein_coding	KNOWN	ENSG00000145217.9	-0.531905	-1.34042	0.180108	0.396819	Brain_Cortex	0.812767	FZ_amplitude	0.79171
ENSG00000177359	chr12	31264586	31359088	RP11-551L14.1	pseudogene	KNOWN	ENSG00000177359.13	0.343241	1.33992	0.180271	0.256165	Brain_Frontal_Cortex	0.766352	FZ_amplitude	0.79171
ENSG00000205047	chr16	87731749	87739290	FLJ00104	protein_coding	KNOWN	ENSG00000205047.3	0.312516	1.33982	0.180303	0.233252	Brain_Cortex	0.812767	FZ_amplitude	0.79171
ENSG00000100429	chr22	50683612	50689834	HDAC10	protein_coding	KNOWN	ENSG00000100429.13	0.439984	1.33966	0.180356	0.32843	Brain_Frontal_Cortex	0.766352	FZ_amplitude	0.79171
ENSG00000198046	chr19	56950694	56989434	ZNF667	protein_coding	KNOWN	ENSG00000198046.7	-0.170056	-1.33905	0.180554	0.126997	Brain_Cortex	0.812767	FZ_amplitude	0.791912
ENSG00000243284	chr1	159824106	159832447	VSIG8	protein_coding	KNOWN	ENSG00000243284.1	-0.253327	-1.3389	0.180604	0.189206	Brain_Frontal_Cortex	0.766488	FZ_amplitude	0.791912
ENSG00000144648	chr3	42846244	42929466	ACKR2	protein_coding	KNOWN	ENSG00000144648.10	0.350929	1.33841	0.180762	0.262198	Brain_Cortex	0.812767	FZ_amplitude	0.792056
ENSG00000213066	chr6	167412670	167466201	FGFR1OP	protein_coding	KNOWN	ENSG00000213066.7	0.377242	1.33818	0.180839	0.281908	Brain_Cortex	0.812767	FZ_amplitude	0.792056
ENSG00000010626	chr12	6982733	7023407	LRRC23	protein_coding	KNOWN	ENSG00000010626.10	0.505776	1.33742	0.181084	0.378172	Brain_Cortex	0.812767	FZ_amplitude	0.792308
ENSG00000204516	chr6	31462658	31478901	MICB	protein_coding	KNOWN	ENSG00000204516.5	0.170448	1.33699	0.181225	0.127486	Brain_Cortex	0.812767	FZ_amplitude	0.792308
ENSG00000085491	chr1	108676658	108743471	SLC25A24	protein_coding	KNOWN	ENSG00000085491.11	0.220421	1.33684	0.181275	0.164883	Brain_Cortex	0.812767	FZ_amplitude	0.792308
ENSG00000251287	chr3	129800674	129832070	ALG1L2	pseudogene	KNOWN	ENSG00000251287.4	0.240287	1.33669	0.181323	0.179762	Brain_Frontal_Cortex	0.767309	FZ_amplitude	0.792308
ENSG00000233327	chr17	18414576	18429244	USP32P2	pseudogene	KNOWN	ENSG00000233327.6	-0.18712	-1.33617	0.181495	0.140042	Brain_Cortex	0.812767	FZ_amplitude	0.792308
ENSG00000205078	chr16	77233294	77247112	SYCE1L	protein_coding	KNOWN	ENSG00000205078.5	-0.174978	-1.3361	0.181517	0.130962	Brain_Frontal_Cortex	0.767309	FZ_amplitude	0.792308
ENSG00000198931	chr16	88875747	88878352	APRT	protein_coding	KNOWN	ENSG00000198931.6	0.237349	1.33549	0.181714	0.177724	Brain_Frontal_Cortex	0.767309	FZ_amplitude	0.792308
ENSG00000121417	chr19	58141761	58154147	ZNF211	protein_coding	KNOWN	ENSG00000121417.9	0.642192	1.3349	0.18191	0.481079	Brain_Frontal_Cortex	0.767309	FZ_amplitude	0.792308
ENSG00000085514	chr7	99965153	99997719	PILRA	protein_coding	KNOWN	ENSG00000085514.11	-0.131593	-1.33467	0.181984	0.0985961	Brain_Cortex	0.812767	FZ_amplitude	0.792308
ENSG00000173065	chr17	27082996	27182250	FAM222B	protein_coding	KNOWN	ENSG00000173065.9	0.348167	1.33432	0.1821	0.260933	Brain_Frontal_Cortex	0.767309	FZ_amplitude	0.792308
ENSG00000248794	chr5	80538149	80538418	CTD-2248H3.1	pseudogene	KNOWN	ENSG00000248794.1	0.23747	1.33401	0.182202	0.178012	Brain_Frontal_Cortex	0.767309	FZ_amplitude	0.792308
ENSG00000108439	chr17	46018872	46025654	PNPO	protein_coding	KNOWN	ENSG00000108439.5	0.246905	1.33386	0.182251	0.185106	Brain_Cortex	0.812767	FZ_amplitude	0.792308
ENSG00000172732	chr11	65624597	65635124	MUS81	protein_coding	KNOWN	ENSG00000172732.7	0.764463	1.33371	0.182299	0.573186	Brain_Cortex	0.812767	FZ_amplitude	0.792308
ENSG00000176018	chr5	89811428	89825401	LYSMD3	protein_coding	KNOWN	ENSG00000176018.8	-0.394789	-1.33367	0.182312	0.296017	Brain_Frontal_Cortex	0.767309	FZ_amplitude	0.792308
ENSG00000116883	chr1	36789335	36794822	RP11-268J15.5	protein_coding	NOVEL	ENSG00000116883.8	-0.321512	-1.33328	0.182439	0.241143	Brain_Cortex	0.812767	FZ_amplitude	0.792423
ENSG00000100814	chr14	20779527	20801471	CCNB1IP1	protein_coding	KNOWN	ENSG00000100814.13	-0.242778	-1.33259	0.182667	0.182186	Brain_Cortex	0.812767	FZ_amplitude	0.792487
ENSG00000232677	chr19	36803969	36822620	LINC00665	lincRNA	NOVEL	ENSG00000232677.2	-0.168326	-1.33254	0.182682	0.12632	Brain_Frontal_Cortex	0.767958	FZ_amplitude	0.792487
ENSG00000133704	chr12	30781922	30848920	IPO8	protein_coding	KNOWN	ENSG00000133704.5	-0.234223	-1.33201	0.182856	0.175841	Brain_Cortex	0.812767	FZ_amplitude	0.792487
ENSG00000160439	chr19	55550476	55582659	RDH13	protein_coding	KNOWN	ENSG00000160439.11	0.549303	1.33201	0.182858	0.412388	Brain_Cortex	0.812767	FZ_amplitude	0.792487
ENSG00000226676	chr10	81388513	81391944	RP11-589B3.6	lincRNA	NOVEL	ENSG00000226676.1	-0.461722	-1.33155	0.183008	0.346755	Brain_Cortex	0.812767	FZ_amplitude	0.792699
ENSG00000241057	chr7	44001189	44012924	AC004985.12	pseudogene	KNOWN	ENSG00000241057.1	-0.183858	-1.33121	0.183119	0.138113	Brain_Cortex	0.812767	FZ_amplitude	0.792739
ENSG00000165119	chr9	86582998	86595569	HNRNPK	protein_coding	KNOWN	ENSG00000165119.14	-0.289461	-1.32986	0.183564	0.217662	Brain_Cortex	0.8139	FZ_amplitude	0.794227
ENSG00000176022	chr1	1167629	1170421	B3GALT6	protein_coding	KNOWN	ENSG00000176022.3	-0.744216	-1.32882	0.183907	0.560057	Brain_Cortex	0.81458	FZ_amplitude	0.795273
ENSG00000272899	chr7	128510821	128512098	RP11-309L24.9	lincRNA	NOVEL	ENSG00000272899.1	0.388465	1.32747	0.184353	0.292636	Brain_Cortex	0.815715	FZ_amplitude	0.796089
ENSG00000164946	chr9	14734664	14910993	FREM1	protein_coding	KNOWN	ENSG00000164946.15	-0.260067	-1.32744	0.184364	0.195917	Brain_Frontal_Cortex	0.773288	FZ_amplitude	0.796089
ENSG00000088356	chr20	30532758	30539895	PDRG1	protein_coding	KNOWN	ENSG00000088356.4	-0.518258	-1.32733	0.1844	0.390452	Brain_Frontal_Cortex	0.773288	FZ_amplitude	0.796089
ENSG00000186417	chr15	51633826	51700210	GLDN	protein_coding	KNOWN	ENSG00000186417.9	0.400184	1.32668	0.184613	0.301642	Brain_Cortex	0.816025	FZ_amplitude	0.796239
ENSG00000161618	chr19	49956426	49974305	ALDH16A1	protein_coding	KNOWN	ENSG00000161618.5	0.208057	1.32652	0.184666	0.156844	Brain_Frontal_Cortex	0.773288	FZ_amplitude	0.796239
ENSG00000203797	chr6	110712974	110736765	DDO	protein_coding	KNOWN	ENSG00000203797.5	-0.291267	-1.32603	0.18483	0.219653	Brain_Frontal_Cortex	0.773288	FZ_amplitude	0.796239
ENSG00000150893	chr13	39261266	39460074	FREM2	protein_coding	KNOWN	ENSG00000150893.9	-0.153165	-1.326	0.184841	0.115509	Brain_Cortex	0.816192	FZ_amplitude	0.796239
ENSG00000105668	chr19	36157715	36169367	UPK1A	protein_coding	KNOWN	ENSG00000105668.3	-0.393516	-1.3254	0.18504	0.296904	Brain_Frontal_Cortex	0.773288	FZ_amplitude	0.796657
ENSG00000162976	chr2	11295324	11319000	PQLC3	protein_coding	KNOWN	ENSG00000162976.8	-0.405706	-1.32363	0.185625	0.306509	Brain_Cortex	0.816306	FZ_amplitude	0.797323
ENSG00000183688	chr17	289769	295730	FAM101B	protein_coding	KNOWN	ENSG00000183688.4	0.22106	1.32314	0.185788	0.167072	Brain_Frontal_Cortex	0.774701	FZ_amplitude	0.797323
ENSG00000115539	chr2	101179152	101193197	PDCL3	protein_coding	KNOWN	ENSG00000115539.9	-0.362183	-1.32306	0.185815	0.273746	Brain_Frontal_Cortex	0.774701	FZ_amplitude	0.797323
ENSG00000231259	chr2	87257800	87303536	AC125232.1	pseudogene	KNOWN	ENSG00000231259.3	-0.199305	-1.32302	0.185829	0.150644	Brain_Cortex	0.816306	FZ_amplitude	0.797323
ENSG00000143318	chr1	160160285	160171676	CASQ1	protein_coding	KNOWN	ENSG00000143318.8	0.146037	1.32299	0.185838	0.110384	Brain_Cortex	0.816306	FZ_amplitude	0.797323
ENSG00000171811	chr10	134621896	134756327	TTC40	protein_coding	KNOWN	ENSG00000171811.8	0.242357	1.32259	0.185971	0.183243	Brain_Cortex	0.816306	FZ_amplitude	0.797323
ENSG00000185019	chr20	3088219	3140842	UBOX5	protein_coding	KNOWN	ENSG00000185019.12	-0.236175	-1.32256	0.18598	0.178574	Brain_Cortex	0.816306	FZ_amplitude	0.797323
ENSG00000213866	chr9	35971341	35972315	YBX1P10	pseudogene	KNOWN	ENSG00000213866.3	-0.463179	-1.32248	0.186008	0.350235	Brain_Cortex	0.816306	FZ_amplitude	0.797323
ENSG00000122085	chr2	242011584	242041747	MTERFD2	protein_coding	KNOWN	ENSG00000122085.12	0.242242	1.32118	0.186441	0.183353	Brain_Frontal_Cortex	0.775509	FZ_amplitude	0.798326
ENSG00000011260	chr17	49337889	49375297	UTP18	protein_coding	KNOWN	ENSG00000011260.9	-0.192963	-1.32117	0.186446	0.146055	Brain_Frontal_Cortex	0.775509	FZ_amplitude	0.798326
ENSG00000205710	chr17	4802713	4806227	C17orf107	protein_coding	KNOWN	ENSG00000205710.3	-0.256278	-1.32045	0.186684	0.194084	Brain_Cortex	0.816812	FZ_amplitude	0.798326
ENSG00000241549	chr6	26839263	26924333	GUSBP2	pseudogene	KNOWN	ENSG00000241549.4	0.178704	1.31987	0.186877	0.135395	Brain_Cortex	0.816812	FZ_amplitude	0.798326
ENSG00000260012	chr16	47296652	47297411	RP11-329J18.4	pseudogene	KNOWN	ENSG00000260012.1	0.65305	1.31938	0.187043	0.494968	Brain_Cortex	0.816812	FZ_amplitude	0.798326
ENSG00000094963	chr1	171154347	171181822	FMO2	protein_coding	KNOWN	ENSG00000094963.9	0.337506	1.319	0.187169	0.255881	Brain_Cortex	0.816812	FZ_amplitude	0.798326
ENSG00000177710	chr8	11188397	11189717	SLC35G5	protein_coding	KNOWN	ENSG00000177710.5	-0.334245	-1.31816	0.187451	0.25357	Brain_Cortex	0.816812	FZ_amplitude	0.798326
ENSG00000142512	chr19	51913275	51921057	SIGLEC10	protein_coding	KNOWN	ENSG00000142512.10	0.810009	1.31808	0.187476	0.614536	Brain_Cortex	0.816812	FZ_amplitude	0.798326
ENSG00000241231	chr3	181138846	181160274	RP11-275H4.1	lincRNA	NOVEL	ENSG00000241231.1	-0.1428	-1.31797	0.187513	0.108348	Brain_Frontal_Cortex	0.776889	FZ_amplitude	0.798326
ENSG00000254639	chr11	46259933	46260818	CTD-2589M5.5	lincRNA	NOVEL	ENSG00000254639.1	-0.451586	-1.31774	0.187591	0.342697	Brain_Frontal_Cortex	0.776889	FZ_amplitude	0.798326
ENSG00000161551	chr19	52359055	52394203	ZNF577	protein_coding	KNOWN	ENSG00000161551.8	-0.182615	-1.31753	0.187661	0.138604	Brain_Cortex	0.816812	FZ_amplitude	0.798326
ENSG00000071994	chr6	170884383	170893780	PDCD2	protein_coding	KNOWN	ENSG00000071994.6	0.226643	1.31736	0.18772	0.172044	Brain_Frontal_Cortex	0.776889	FZ_amplitude	0.798326
ENSG00000213931	chr11	5289582	5526847	HBE1	protein_coding	KNOWN	ENSG00000213931.1	-0.234862	-1.31731	0.187735	0.178289	Brain_Frontal_Cortex	0.776889	FZ_amplitude	0.798326
ENSG00000257218	chr12	120884241	120899389	GATC	protein_coding	KNOWN	ENSG00000257218.1	-0.143757	-1.31647	0.188017	0.109199	Brain_Cortex	0.816812	FZ_amplitude	0.798326
ENSG00000114021	chr3	100053545	100075710	NIT2	protein_coding	KNOWN	ENSG00000114021.7	0.132505	1.31617	0.188118	0.100675	Brain_Frontal_Cortex	0.776889	FZ_amplitude	0.798326
ENSG00000159111	chr17	45900638	45908900	MRPL10	protein_coding	KNOWN	ENSG00000159111.8	0.172678	1.31614	0.188127	0.131201	Brain_Frontal_Cortex	0.776889	FZ_amplitude	0.798326
ENSG00000107623	chr10	48425815	48438976	GDF10	protein_coding	KNOWN	ENSG00000107623.4	0.395849	1.31599	0.188178	0.3008	Brain_Cortex	0.816812	FZ_amplitude	0.798326
ENSG00000082258	chr2	135675805	135716912	CCNT2	protein_coding	KNOWN	ENSG00000082258.8	0.39985	1.31593	0.188199	0.303854	Brain_Cortex	0.816812	FZ_amplitude	0.798326
ENSG00000238121	chr13	30914407	30951282	LINC00426	lincRNA	NOVEL	ENSG00000238121.1	0.247393	1.31568	0.188281	0.188034	Brain_Cortex	0.816812	FZ_amplitude	0.798326
ENSG00000174529	chr1	205052258	205053645	TMEM81	protein_coding	KNOWN	ENSG00000174529.6	-0.190708	-1.31522	0.188437	0.145001	Brain_Frontal_Cortex	0.776889	FZ_amplitude	0.798326
ENSG00000235314	chr7	44078770	44081905	LINC00957	lincRNA	NOVEL	ENSG00000235314.1	-0.186848	-1.31518	0.18845	0.14207	Brain_Cortex	0.816812	FZ_amplitude	0.798326
ENSG00000125656	chr19	6361463	6368919	CLPP	protein_coding	KNOWN	ENSG00000125656.4	-0.315732	-1.31466	0.188623	0.240162	Brain_Cortex	0.816812	FZ_amplitude	0.798326
ENSG00000116962	chr1	236139130	236228462	NID1	protein_coding	KNOWN	ENSG00000116962.10	0.51663	1.31464	0.18863	0.392981	Brain_Frontal_Cortex	0.776889	FZ_amplitude	0.798326
ENSG00000261275	chr7	56560817	56564978	RP11-760D2.11	lincRNA	NOVEL	ENSG00000261275.1	-0.189743	-1.31429	0.188748	0.144369	Brain_Frontal_Cortex	0.776889	FZ_amplitude	0.798326
ENSG00000076662	chr19	10444452	10450499	ICAM3	protein_coding	KNOWN	ENSG00000076662.5	0.260451	1.31417	0.188788	0.198187	Brain_Cortex	0.816812	FZ_amplitude	0.798326
ENSG00000006282	chr17	48620419	48633213	SPATA20	protein_coding	KNOWN	ENSG00000006282.15	-0.0992495	-1.31272	0.189276	0.0756058	Brain_Frontal_Cortex	0.777228	FZ_amplitude	0.799559
ENSG00000272426	chr1	17230834	17231271	RP11-108M9.6	lincRNA	NOVEL	ENSG00000272426.1	-0.739128	-1.31244	0.189373	0.563172	Brain_Cortex	0.817151	FZ_amplitude	0.799559
ENSG00000213315	chr14	91232875	91233333	CTD-3035D6.1	pseudogene	KNOWN	ENSG00000213315.4	0.188498	1.31129	0.18976	0.14375	Brain_Frontal_Cortex	0.777228	FZ_amplitude	0.799559
ENSG00000130332	chr19	2321516	2328619	7	protein_coding	KNOWN	ENSG00000130332.10	0.425138	1.3112	0.189791	0.324237	Brain_Cortex	0.817151	FZ_amplitude	0.799559
ENSG00000272505	chr8	10344317	10347176	RP11-981G7.6	lincRNA	NOVEL	ENSG00000272505.1	-0.130513	-1.31062	0.189985	0.0995809	Brain_Cortex	0.817151	FZ_amplitude	0.799559
ENSG00000180481	chr12	75784850	75826468	GLIPR1L2	protein_coding	KNOWN	ENSG00000180481.6	0.142062	1.31048	0.190033	0.108405	Brain_Frontal_Cortex	0.777228	FZ_amplitude	0.799559
ENSG00000214597	chr8	145575878	145578574	TMEM249	protein_coding	KNOWN	ENSG00000214597.4	0.280932	1.3104	0.190061	0.214387	Brain_Frontal_Cortex	0.777228	FZ_amplitude	0.799559
ENSG00000091536	chr17	18012020	18083116	MYO15A	protein_coding	KNOWN	ENSG00000091536.12	0.234567	1.31031	0.190091	0.179017	Brain_Cortex	0.817151	FZ_amplitude	0.799559
ENSG00000134285	chr12	49315301	49320257	FKBP11	protein_coding	KNOWN	ENSG00000134285.6	-0.339812	-1.31028	0.1901	0.259342	Brain_Cortex	0.817151	FZ_amplitude	0.799559
ENSG00000163933	chr3	53122499	53164478	RFT1	protein_coding	KNOWN	ENSG00000163933.5	0.137361	1.31022	0.190121	0.104838	Brain_Cortex	0.817151	FZ_amplitude	0.799559
ENSG00000130540	chr22	44220389	44258398	SULT4A1	protein_coding	KNOWN	ENSG00000130540.9	-0.322769	-1.30995	0.190211	0.246397	Brain_Frontal_Cortex	0.777228	FZ_amplitude	0.799559
ENSG00000185684	chr12	132568828	132613029	EP400NL	protein_coding	KNOWN	ENSG00000185684.8	-0.19845	-1.30968	0.190303	0.151525	Brain_Cortex	0.817151	FZ_amplitude	0.799559
ENSG00000185684	chr12	132568828	132613029	EP400NL	protein_coding	KNOWN	ENSG00000185684.8	-0.35049	-1.30895	0.19055	0.267763	Brain_Frontal_Cortex	0.777228	FZ_amplitude	0.799683
ENSG00000258647	chr15	93111048	93115272	LINC00930	lincRNA	NOVEL	ENSG00000258647.1	0.11707	1.30892	0.190563	0.0894405	Brain_Cortex	0.817151	FZ_amplitude	0.799683
ENSG00000272005	chr8	424455	427966	RP11-91J19.4	lincRNA	NOVEL	ENSG00000272005.1	-0.376299	-1.30803	0.190863	0.287684	Brain_Frontal_Cortex	0.777228	FZ_amplitude	0.799683
ENSG00000213471	chr15	90792762	90808199	TTLL13	protein_coding	KNOWN	ENSG00000213471.4	0.274102	1.30803	0.190865	0.209554	Brain_Cortex	0.817151	FZ_amplitude	0.799683
ENSG00000087495	chr20	58152564	58422766	PHACTR3	protein_coding	KNOWN	ENSG00000087495.12	-0.517758	-1.30788	0.190912	0.395875	Brain_Cortex	0.817151	FZ_amplitude	0.799683
ENSG00000126773	chr14	60558629	60635851	PCNXL4	protein_coding	KNOWN	ENSG00000126773.8	0.177512	1.30774	0.19096	0.13574	Brain_Cortex	0.817151	FZ_amplitude	0.799683
ENSG00000172460	chr16	2889569	2892745	PRSS30P	pseudogene	KNOWN	ENSG00000172460.10	0.25355	1.3071	0.19118	0.19398	Brain_Frontal_Cortex	0.777228	FZ_amplitude	0.799683
ENSG00000196648	chr15	83098710	83108085	GOLGA6L9	protein_coding	NOVEL	ENSG00000196648.6	-0.242311	-1.30599	0.191556	0.185538	Brain_Frontal_Cortex	0.777228	FZ_amplitude	0.799683
ENSG00000146151	chr6	55299167	55444012	HMGCLL1	protein_coding	KNOWN	ENSG00000146151.8	-0.305967	-1.30578	0.191627	0.234317	Brain_Frontal_Cortex	0.777228	FZ_amplitude	0.799683
ENSG00000178222	chr4	1050038	1107350	RNF212	protein_coding	KNOWN	ENSG00000178222.8	0.247053	1.30516	0.191839	0.189289	Brain_Cortex	0.818771	FZ_amplitude	0.799683
ENSG00000173041	chr7	63980262	64023484	ZNF680	protein_coding	KNOWN	ENSG00000173041.7	-0.145607	-1.30493	0.191917	0.111582	Brain_Frontal_Cortex	0.777228	FZ_amplitude	0.799683
ENSG00000115255	chr19	1491165	1497926	REEP6	protein_coding	KNOWN	ENSG00000115255.6	-0.379018	-1.3045	0.192065	0.290547	Brain_Cortex	0.818771	FZ_amplitude	0.799683
ENSG00000152672	chr2	71035775	71047732	CLEC4F	protein_coding	KNOWN	ENSG00000152672.3	0.35932	1.30421	0.192162	0.275508	Brain_Cortex	0.818771	FZ_amplitude	0.799683
ENSG00000112981	chr5	137450866	137475132	NME5	protein_coding	KNOWN	ENSG00000112981.3	-0.309484	-1.30374	0.192321	0.237381	Brain_Cortex	0.818771	FZ_amplitude	0.799683
ENSG00000267683	chr19	29383838	29386856	AC008991.1	lincRNA	NOVEL	ENSG00000267683.1	0.253206	1.30357	0.19238	0.19424	Brain_Frontal_Cortex	0.777228	FZ_amplitude	0.799683
ENSG00000178187	chr5	178368192	178393434	ZNF454	protein_coding	KNOWN	ENSG00000178187.3	-0.391358	-1.30328	0.19248	0.300288	Brain_Cortex	0.818771	FZ_amplitude	0.799683
ENSG00000160226	chr21	45748827	45759285	C21orf2	protein_coding	KNOWN	ENSG00000160226.11	0.888362	1.30255	0.192729	0.682018	Brain_Cortex	0.818771	FZ_amplitude	0.799683
ENSG00000186889	chr2	62727356	62739029	TMEM17	protein_coding	KNOWN	ENSG00000186889.5	0.197653	1.30221	0.192845	0.151783	Brain_Cortex	0.818771	FZ_amplitude	0.799683
ENSG00000132507	chr17	7210318	7215774	EIF5A	protein_coding	KNOWN	ENSG00000132507.13	0.344327	1.30215	0.192865	0.26443	Brain_Cortex	0.818771	FZ_amplitude	0.799683
ENSG00000108823	chr17	48241575	48253292	SGCA	protein_coding	KNOWN	ENSG00000108823.11	0.342406	1.30205	0.192898	0.262974	Brain_Frontal_Cortex	0.777228	FZ_amplitude	0.799683
ENSG00000167637	chr19	44331444	44353307	ZNF283	protein_coding	KNOWN	ENSG00000167637.12	-0.217798	-1.30192	0.192945	0.16729	Brain_Frontal_Cortex	0.777228	FZ_amplitude	0.799683
ENSG00000231826	chr2	43254992	43266686	AC016735.2	lincRNA	NOVEL	ENSG00000231826.1	0.195419	1.30146	0.193102	0.150154	Brain_Cortex	0.818965	FZ_amplitude	0.799683
ENSG00000124608	chr6	44267391	44281063	AARS2	protein_coding	KNOWN	ENSG00000124608.4	0.45562	1.30128	0.193163	0.350132	Brain_Frontal_Cortex	0.777228	FZ_amplitude	0.799683
ENSG00000004777	chr19	36265434	36279724	ARHGAP33	protein_coding	KNOWN	ENSG00000004777.14	-0.224711	-1.30123	0.193181	0.172692	Brain_Frontal_Cortex	0.777228	FZ_amplitude	0.799683
ENSG00000137802	chr15	42066632	42120053	MAPKBP1	protein_coding	KNOWN	ENSG00000137802.9	0.634873	1.30116	0.193202	0.487927	Brain_Frontal_Cortex	0.777228	FZ_amplitude	0.799683
ENSG00000103148	chr16	134273	188859	NPRL3	protein_coding	KNOWN	ENSG00000103148.11	0.328636	1.30112	0.193218	0.252579	Brain_Frontal_Cortex	0.777228	FZ_amplitude	0.799683
ENSG00000224924	chr21	22114908	22175534	LINC00320	lincRNA	KNOWN	ENSG00000224924.2	0.228301	1.30033	0.193488	0.175572	Brain_Cortex	0.818972	FZ_amplitude	0.799683
ENSG00000237560	chr17	67957848	67979679	AC004562.1	lincRNA	NOVEL	ENSG00000237560.1	0.219982	1.30027	0.193508	0.169182	Brain_Frontal_Cortex	0.777228	FZ_amplitude	0.799683
ENSG00000101161	chr20	62612488	62664453	PRPF6	protein_coding	KNOWN	ENSG00000101161.6	0.291096	1.2995	0.193774	0.224007	Brain_Frontal_Cortex	0.777228	FZ_amplitude	0.799683
ENSG00000136425	chr15	78396948	78423886	CIB2	protein_coding	KNOWN	ENSG00000136425.8	0.192798	1.2994	0.193806	0.148375	Brain_Frontal_Cortex	0.777228	FZ_amplitude	0.799683
ENSG00000151806	chr4	44680444	44702943	GUF1	protein_coding	KNOWN	ENSG00000151806.9	-0.196379	-1.29894	0.193964	0.151184	Brain_Frontal_Cortex	0.777228	FZ_amplitude	0.799683
ENSG00000266489	chr18	22096847	22097970	RP11-178F10.3	lincRNA	NOVEL	ENSG00000266489.1	-0.0938297	-1.29867	0.194056	0.0722504	Brain_Frontal_Cortex	0.777228	FZ_amplitude	0.799683
ENSG00000119509	chr9	102861538	103063282	INVS	protein_coding	KNOWN	ENSG00000119509.8	0.371408	1.29865	0.194064	0.285995	Brain_Cortex	0.818972	FZ_amplitude	0.799683
ENSG00000251402	chr8	12272589	12275599	FAM90A25P	pseudogene	KNOWN	ENSG00000251402.3	-0.494607	-1.29834	0.194171	0.380954	Brain_Cortex	0.818972	FZ_amplitude	0.799683
ENSG00000120913	chr8	22435792	22455538	PDLIM2	protein_coding	KNOWN	ENSG00000120913.19	-0.21453	-1.29805	0.194271	0.165271	Brain_Cortex	0.818972	FZ_amplitude	0.799683
ENSG00000272871	chr9	14588795	14590063	RP11-408A13.4	lincRNA	NOVEL	ENSG00000272871.1	0.415553	1.2975	0.194458	0.320271	Brain_Cortex	0.818972	FZ_amplitude	0.799683
ENSG00000182600	chr2	233721980	233743418	C2orf82	protein_coding	KNOWN	ENSG00000182600.5	0.180121	1.29714	0.194583	0.138861	Brain_Cortex	0.818972	FZ_amplitude	0.799683
ENSG00000156958	chr15	49447853	49660066	GALK2	protein_coding	KNOWN	ENSG00000156958.10	-0.262362	-1.29682	0.194692	0.202311	Brain_Frontal_Cortex	0.777228	FZ_amplitude	0.799683
ENSG00000241057	chr7	44001189	44012924	AC004985.12	pseudogene	KNOWN	ENSG00000241057.1	0.470489	1.29679	0.194702	0.36281	Brain_Frontal_Cortex	0.777228	FZ_amplitude	0.799683
ENSG00000224786	chr4	123651703	123653348	CETN4P	pseudogene	KNOWN	ENSG00000224786.1	0.270583	1.29673	0.194725	0.208666	Brain_Frontal_Cortex	0.777228	FZ_amplitude	0.799683
ENSG00000126773	chr14	60558629	60635851	PCNXL4	protein_coding	KNOWN	ENSG00000126773.8	0.201613	1.29667	0.194745	0.155486	Brain_Frontal_Cortex	0.777228	FZ_amplitude	0.799683
ENSG00000215302	chr15	30762982	30799826	CTD-3092A11.1	pseudogene	KNOWN	ENSG00000215302.4	-0.323408	-1.29666	0.194748	0.249416	Brain_Cortex	0.818972	FZ_amplitude	0.799683
ENSG00000188674	chr2	209030067	209054797	C2orf80	protein_coding	KNOWN	ENSG00000188674.6	-0.235556	-1.29655	0.194787	0.181679	Brain_Cortex	0.818972	FZ_amplitude	0.799683
ENSG00000033178	chr4	68478370	68566897	UBA6	protein_coding	KNOWN	ENSG00000033178.8	0.228032	1.29645	0.194821	0.17589	Brain_Cortex	0.818972	FZ_amplitude	0.799683
ENSG00000267838	chr19	54949847	54950362	AC008746.12	lincRNA	KNOWN	ENSG00000267838.1	0.210614	1.29503	0.19531	0.162632	Brain_Cortex	0.819487	FZ_amplitude	0.800134
ENSG00000084628	chr1	31652592	31712401	NKAIN1	protein_coding	KNOWN	ENSG00000084628.5	-0.127862	-1.29448	0.195499	0.0987748	Brain_Cortex	0.819487	FZ_amplitude	0.800134
ENSG00000165966	chr12	41582250	41968392	PDZRN4	protein_coding	KNOWN	ENSG00000165966.10	0.37888	1.29445	0.195509	0.292695	Brain_Frontal_Cortex	0.777252	FZ_amplitude	0.800134
ENSG00000170425	chr17	15848231	15879060	ADORA2B	protein_coding	KNOWN	ENSG00000170425.3	0.553817	1.29421	0.195594	0.42792	Brain_Cortex	0.819487	FZ_amplitude	0.800134
ENSG00000163827	chr3	46556913	46621589	LRRC2	protein_coding	KNOWN	ENSG00000163827.8	-0.205043	-1.29383	0.195723	0.158477	Brain_Frontal_Cortex	0.777252	FZ_amplitude	0.800134
ENSG00000266918	chr17	43608943	43611204	RP11-798G7.8	lincRNA	NOVEL	ENSG00000266918.1	-2.5977	-1.29304	0.195997	2.00899	Brain_Frontal_Cortex	0.777252	FZ_amplitude	0.800134
ENSG00000088053	chr19	55525073	55549632	GP6	protein_coding	KNOWN	ENSG00000088053.7	-0.225298	-1.29293	0.196036	0.174254	Brain_Cortex	0.819487	FZ_amplitude	0.800134
ENSG00000205572	chr5	69321074	69338940	SERF1B	protein_coding	KNOWN	ENSG00000205572.5	0.265141	1.29264	0.196135	0.205115	Brain_Frontal_Cortex	0.777252	FZ_amplitude	0.800134
ENSG00000258413	chr14	55729485	55738793	RP11-665C16.6	lincRNA	NOVEL	ENSG00000258413.1	0.205137	1.2921	0.196321	0.158762	Brain_Cortex	0.819487	FZ_amplitude	0.800134
ENSG00000145506	chr5	1008944	1039058	NKD2	protein_coding	KNOWN	ENSG00000145506.9	-0.400273	-1.29151	0.196526	0.309926	Brain_Cortex	0.819487	FZ_amplitude	0.800134
ENSG00000164122	chr4	177134824	177198722	ASB5	protein_coding	KNOWN	ENSG00000164122.4	-0.409428	-1.29132	0.196591	0.31706	Brain_Cortex	0.819487	FZ_amplitude	0.800134
ENSG00000243302	chr7	128291239	128292388	RP11-274B21.2	pseudogene	KNOWN	ENSG00000243302.3	0.389692	1.29118	0.196641	0.301811	Brain_Cortex	0.819487	FZ_amplitude	0.800134
ENSG00000232001	chr2	107159470	107160753	AC108868.6	lincRNA	NOVEL	ENSG00000232001.1	-0.420649	-1.29094	0.196725	0.325847	Brain_Cortex	0.819487	FZ_amplitude	0.800134
ENSG00000109775	chr4	186320694	186347139	UFSP2	protein_coding	KNOWN	ENSG00000109775.6	-0.171658	-1.29066	0.196821	0.133	Brain_Frontal_Cortex	0.777252	FZ_amplitude	0.800134
ENSG00000110975	chr12	33527173	33592754	SYT10	protein_coding	KNOWN	ENSG00000110975.4	0.246472	1.29051	0.196873	0.190987	Brain_Frontal_Cortex	0.777252	FZ_amplitude	0.800134
ENSG00000182722	chr7	64312775	64313732	SEPHS1P1	pseudogene	KNOWN	ENSG00000182722.5	0.191918	1.28983	0.197109	0.148793	Brain_Cortex	0.819487	FZ_amplitude	0.800134
ENSG00000228451	chr8	26236775	26240469	SDAD1P1	pseudogene	KNOWN	ENSG00000228451.3	0.268725	1.28976	0.197134	0.208353	Brain_Frontal_Cortex	0.777252	FZ_amplitude	0.800134
ENSG00000136932	chr9	100666771	100684852	C9orf156	protein_coding	KNOWN	ENSG00000136932.9	0.185138	1.28971	0.197152	0.143551	Brain_Cortex	0.819487	FZ_amplitude	0.800134
ENSG00000112473	chr6	33168222	33172216	SLC39A7	protein_coding	KNOWN	ENSG00000112473.12	-0.356437	-1.28963	0.19718	0.276388	Brain_Frontal_Cortex	0.777252	FZ_amplitude	0.800134
ENSG00000261575	chr17	44344403	44346060	RP11-259G18.1	pseudogene	KNOWN	ENSG00000261575.2	-0.189135	-1.28958	0.197196	0.146664	Brain_Frontal_Cortex	0.777252	FZ_amplitude	0.800134
ENSG00000151806	chr4	44680444	44702943	GUF1	protein_coding	KNOWN	ENSG00000151806.9	-0.151158	-1.28947	0.197234	0.117225	Brain_Cortex	0.819487	FZ_amplitude	0.800134
ENSG00000163576	chr3	19920964	19988517	EFHB	protein_coding	KNOWN	ENSG00000163576.13	-0.0935144	-1.28927	0.197305	0.0725329	Brain_Frontal_Cortex	0.777252	FZ_amplitude	0.800134
ENSG00000167311	chr11	3659733	3663546	ART5	protein_coding	KNOWN	ENSG00000167311.9	-0.339373	-1.28922	0.197323	0.26324	Brain_Frontal_Cortex	0.777252	FZ_amplitude	0.800134
ENSG00000039650	chr19	50364461	50371166	PNKP	protein_coding	KNOWN	ENSG00000039650.5	-0.242712	-1.28905	0.19738	0.188287	Brain_Frontal_Cortex	0.777252	FZ_amplitude	0.800134
ENSG00000112852	chr5	140474227	140476962	PCDHB2	protein_coding	KNOWN	ENSG00000112852.4	-0.172164	-1.28803	0.197734	0.133665	Brain_Cortex	0.820166	FZ_amplitude	0.800531
ENSG00000127022	chr5	179105629	179157926	CANX	protein_coding	KNOWN	ENSG00000127022.10	-0.220099	-1.28777	0.197827	0.170915	Brain_Cortex	0.820166	FZ_amplitude	0.800531
ENSG00000163611	chr3	113161565	113234034	SPICE1	protein_coding	KNOWN	ENSG00000163611.7	0.344542	1.28775	0.197833	0.267554	Brain_Frontal_Cortex	0.77752	FZ_amplitude	0.800531
ENSG00000161981	chr16	103010	107669	SNRNP25	protein_coding	KNOWN	ENSG00000161981.6	-0.323889	-1.2876	0.197886	0.251545	Brain_Frontal_Cortex	0.77752	FZ_amplitude	0.800531
ENSG00000116783	chr1	74663947	75010112	TNNI3K	protein_coding	KNOWN	ENSG00000116783.10	-0.205749	-1.28715	0.198044	0.159849	Brain_Cortex	0.820166	FZ_amplitude	0.800754
ENSG00000160199	chr21	44394620	44453691	PKNOX1	protein_coding	KNOWN	ENSG00000160199.10	-0.302687	-1.28681	0.198162	0.235224	Brain_Cortex	0.820166	FZ_amplitude	0.80082
ENSG00000269097	chr19	58175648	58176407	AC003682.17	pseudogene	KNOWN	ENSG00000269097.1	0.308442	1.28443	0.198992	0.24014	Brain_Frontal_Cortex	0.779469	FZ_amplitude	0.803012
ENSG00000166582	chr17	16245848	16256970	CENPV	protein_coding	KNOWN	ENSG00000166582.5	-0.158162	-1.28379	0.199216	0.123199	Brain_Frontal_Cortex	0.779469	FZ_amplitude	0.803012
ENSG00000029559	chr4	88720733	88733074	IBSP	protein_coding	KNOWN	ENSG00000029559.5	0.176081	1.28378	0.199217	0.137158	Brain_Cortex	0.822801	FZ_amplitude	0.803012
ENSG00000214870	chr7	26438213	26538594	AC004540.5	lincRNA	NOVEL	ENSG00000214870.4	0.171981	1.28374	0.199234	0.133969	Brain_Cortex	0.822801	FZ_amplitude	0.803012
ENSG00000104093	chr15	51739908	51915030	DMXL2	protein_coding	KNOWN	ENSG00000104093.9	0.419387	1.28316	0.199436	0.32684	Brain_Cortex	0.822801	FZ_amplitude	0.803012
ENSG00000140451	chr15	65107831	65117867	PIF1	protein_coding	KNOWN	ENSG00000140451.8	0.281096	1.28279	0.199566	0.219129	Brain_Cortex	0.822801	FZ_amplitude	0.803012
ENSG00000219755	chr6	100023588	100024332	RP1-199J3.5	pseudogene	KNOWN	ENSG00000219755.1	-0.199223	-1.28258	0.19964	0.15533	Brain_Frontal_Cortex	0.779469	FZ_amplitude	0.803012
ENSG00000272079	chr16	3056121	3057386	LA16c-380H5.5	lincRNA	NOVEL	ENSG00000272079.1	-0.11516	-1.28251	0.199664	0.0897926	Brain_Frontal_Cortex	0.779469	FZ_amplitude	0.803012
ENSG00000136932	chr9	100666771	100684852	C9orf156	protein_coding	KNOWN	ENSG00000136932.9	0.162561	1.28239	0.199707	0.126764	Brain_Frontal_Cortex	0.779469	FZ_amplitude	0.803012
ENSG00000185215	chr14	103589779	103603776	TNFAIP2	protein_coding	KNOWN	ENSG00000185215.4	-0.802874	-1.28232	0.199729	0.626108	Brain_Frontal_Cortex	0.779469	FZ_amplitude	0.803012
ENSG00000247317	chr8	144063155	144099854	RP11-273G15.2	lincRNA	NOVEL	ENSG00000247317.3	0.560215	1.282	0.199843	0.436985	Brain_Cortex	0.823152	FZ_amplitude	0.803058
ENSG00000134545	chr12	10594863	10607284	KLRC1	protein_coding	KNOWN	ENSG00000134545.9	0.188138	1.281	0.200194	0.146869	Brain_Cortex	0.82381	FZ_amplitude	0.803817
ENSG00000083312	chr5	72112139	72212560	TNPO1	protein_coding	KNOWN	ENSG00000083312.13	-0.179799	-1.28088	0.200237	0.140372	Brain_Frontal_Cortex	0.779469	FZ_amplitude	0.803817
ENSG00000166848	chr16	75681684	75795770	TERF2IP	protein_coding	KNOWN	ENSG00000166848.5	-0.237375	-1.28037	0.200416	0.185396	Brain_Cortex	0.823934	FZ_amplitude	0.803965
ENSG00000237720	chr2	2838036	2842163	AC011995.1	lincRNA	NOVEL	ENSG00000237720.1	-0.420936	-1.27978	0.200623	0.328913	Brain_Frontal_Cortex	0.779469	FZ_amplitude	0.803965
ENSG00000237438	chr22	17517460	17541715	CECR7	lincRNA	KNOWN	ENSG00000237438.2	0.109469	1.2796	0.200686	0.0855497	Brain_Cortex	0.824252	FZ_amplitude	0.803965
ENSG00000050628	chr1	71318036	71513491	PTGER3	protein_coding	KNOWN	ENSG00000050628.16	0.181914	1.2794	0.200757	0.142187	Brain_Frontal_Cortex	0.779469	FZ_amplitude	0.803965
ENSG00000177551	chr1	116378998	116386538	NHLH2	protein_coding	KNOWN	ENSG00000177551.5	0.253333	1.27925	0.200807	0.198032	Brain_Frontal_Cortex	0.779469	FZ_amplitude	0.803965
ENSG00000165646	chr10	119000604	119038941	SLC18A2	protein_coding	KNOWN	ENSG00000165646.7	-0.340985	-1.27902	0.200889	0.266598	Brain_Frontal_Cortex	0.779469	FZ_amplitude	0.803965
ENSG00000136682	chr2	114195268	114253766	CBWD2	protein_coding	KNOWN	ENSG00000136682.10	0.172976	1.27865	0.201019	0.135279	Brain_Frontal_Cortex	0.779469	FZ_amplitude	0.804075
ENSG00000065717	chr19	2997636	3047633	TLE2	protein_coding	KNOWN	ENSG00000065717.10	0.378238	1.27781	0.201317	0.296006	Brain_Cortex	0.826055	FZ_amplitude	0.804858
ENSG00000196666	chr11	47608198	47610746	FAM180B	protein_coding	KNOWN	ENSG00000196666.3	-0.27153	-1.27744	0.201447	0.212558	Brain_Frontal_Cortex	0.780224	FZ_amplitude	0.804966
ENSG00000125779	chr20	3869486	3907605	PANK2	protein_coding	KNOWN	ENSG00000125779.17	0.184513	1.27686	0.201653	0.144506	Brain_Frontal_Cortex	0.780224	FZ_amplitude	0.804998
ENSG00000236780	chr2	67350489	67442451	AC078941.1	lincRNA	NOVEL	ENSG00000236780.1	-0.214872	-1.27684	0.20166	0.168284	Brain_Cortex	0.826672	FZ_amplitude	0.804998
ENSG00000244515	chr3	156880452	156881721	KRT18P34	pseudogene	KNOWN	ENSG00000244515.1	0.145923	1.27574	0.202047	0.114383	Brain_Cortex	0.827467	FZ_amplitude	0.806132
ENSG00000133247	chr19	55851221	55859488	SUV420H2	protein_coding	KNOWN	ENSG00000133247.9	1.09946	1.27508	0.202281	0.862267	Brain_Frontal_Cortex	0.781034	FZ_amplitude	0.806331
ENSG00000238121	chr13	30914407	30951282	LINC00426	lincRNA	NOVEL	ENSG00000238121.1	0.211685	1.27502	0.202303	0.166025	Brain_Frontal_Cortex	0.781034	FZ_amplitude	0.806331
ENSG00000204228	chr6	33172419	33174608	HSD17B8	protein_coding	KNOWN	ENSG00000204228.3	-0.341008	-1.27462	0.202444	0.267538	Brain_Cortex	0.827889	FZ_amplitude	0.806485
ENSG00000144791	chr3	45596886	45727830	LIMD1	protein_coding	KNOWN	ENSG00000144791.5	0.182741	1.27414	0.202615	0.143424	Brain_Frontal_Cortex	0.781099	FZ_amplitude	0.806756
ENSG00000246705	chr12	14927270	14930936	H2AFJ	protein_coding	KNOWN	ENSG00000246705.3	-0.257735	-1.27312	0.202976	0.202444	Brain_Frontal_Cortex	0.781099	FZ_amplitude	0.807389
ENSG00000167767	chr12	52562780	52585784	KRT80	protein_coding	KNOWN	ENSG00000167767.9	-0.230743	-1.27311	0.20298	0.181244	Brain_Frontal_Cortex	0.781099	FZ_amplitude	0.807389
ENSG00000236790	chr2	8147901	8523751	LINC00299	lincRNA	KNOWN	ENSG00000236790.1	-0.255966	-1.27278	0.203097	0.201108	Brain_Cortex	0.827889	FZ_amplitude	0.807446
ENSG00000264070	chr17	43663237	43664295	DND1P1	pseudogene	KNOWN	ENSG00000264070.1	-0.364775	-1.27189	0.203412	0.286797	Brain_Cortex	0.827889	FZ_amplitude	0.808287
ENSG00000171853	chr2	3383446	3488865	TRAPPC12	protein_coding	KNOWN	ENSG00000171853.11	0.799875	1.27096	0.203744	0.629348	Brain_Cortex	0.827889	FZ_amplitude	0.809138
ENSG00000270947	chr19	22638790	22639261	AC025811.3	lincRNA	NOVEL	ENSG00000270947.1	0.274388	1.27071	0.203833	0.215933	Brain_Cortex	0.827889	FZ_amplitude	0.809138
ENSG00000171843	chr9	20341663	20622542	MLLT3	protein_coding	KNOWN	ENSG00000171843.11	-0.274442	-1.26997	0.204095	0.216101	Brain_Cortex	0.827889	FZ_amplitude	0.809771
ENSG00000171421	chr5	1798500	1801480	MRPL36	protein_coding	KNOWN	ENSG00000171421.8	-0.533515	-1.26953	0.204252	0.420246	Brain_Cortex	0.827889	FZ_amplitude	0.809832
ENSG00000065060	chr6	34759857	34850915	UHRF1BP1	protein_coding	KNOWN	ENSG00000065060.12	0.183573	1.26905	0.204423	0.144654	Brain_Cortex	0.827889	FZ_amplitude	0.809832
ENSG00000233381	chr12	31768702	31769373	AK4P3	pseudogene	KNOWN	ENSG00000233381.2	0.260508	1.26845	0.204638	0.205376	Brain_Cortex	0.827889	FZ_amplitude	0.809832
ENSG00000240356	chr2	114368079	114384667	RPL23AP7	pseudogene	KNOWN	ENSG00000240356.2	-0.222475	-1.26787	0.204846	0.175472	Brain_Frontal_Cortex	0.786052	FZ_amplitude	0.809832
ENSG00000248265	chr12	54452038	54516018	RP11-834C11.3	lincRNA	NOVEL	ENSG00000248265.1	-0.215718	-1.26784	0.204855	0.170146	Brain_Cortex	0.827889	FZ_amplitude	0.809832
ENSG00000102547	chr13	49882786	50018262	CAB39L	protein_coding	KNOWN	ENSG00000102547.14	-0.45204	-1.26773	0.204895	0.356575	Brain_Frontal_Cortex	0.786052	FZ_amplitude	0.809832
ENSG00000205571	chr5	69345350	69374349	SMN2	protein_coding	KNOWN	ENSG00000205571.8	0.36871	1.26763	0.204932	0.290867	Brain_Frontal_Cortex	0.786052	FZ_amplitude	0.809832
ENSG00000100429	chr22	50683612	50689834	HDAC10	protein_coding	KNOWN	ENSG00000100429.13	0.370396	1.26761	0.204937	0.2922	Brain_Cortex	0.827889	FZ_amplitude	0.809832
ENSG00000125846	chr20	18269121	18297640	ZNF133	protein_coding	KNOWN	ENSG00000125846.11	0.246329	1.26698	0.205163	0.194422	Brain_Frontal_Cortex	0.786087	FZ_amplitude	0.810315
ENSG00000128266	chr22	23412540	23467224	GNAZ	protein_coding	KNOWN	ENSG00000128266.7	0.352882	1.26669	0.205268	0.278587	Brain_Cortex	0.827889	FZ_amplitude	0.810321
ENSG00000173660	chr1	46769303	46782448	UQCRH	protein_coding	KNOWN	ENSG00000173660.7	0.47043	1.26615	0.205461	0.371545	Brain_Cortex	0.827889	FZ_amplitude	0.810552
ENSG00000054611	chr22	47158518	47571336	TBC1D22A	protein_coding	KNOWN	ENSG00000054611.9	-0.131588	-1.26594	0.205533	0.103945	Brain_Cortex	0.827889	FZ_amplitude	0.810552
ENSG00000197914	chr6	27798952	27799305	HIST1H4K	protein_coding	KNOWN	ENSG00000197914.2	-0.379639	-1.26525	0.205783	0.300052	Brain_Frontal_Cortex	0.787613	FZ_amplitude	0.81113
ENSG00000039139	chr5	13690440	13944652	DNAH5	protein_coding	KNOWN	ENSG00000039139.9	-0.178808	-1.26339	0.206451	0.141531	Brain_Frontal_Cortex	0.788598	FZ_amplitude	0.811943
ENSG00000197054	chr19	12035890	12091196	ZNF763	protein_coding	KNOWN	ENSG00000197054.7	-0.499158	-1.263	0.206588	0.395215	Brain_Frontal_Cortex	0.788598	FZ_amplitude	0.811943
ENSG00000114473	chr3	197615946	197687013	IQCG	protein_coding	KNOWN	ENSG00000114473.9	0.219259	1.2627	0.206698	0.173643	Brain_Cortex	0.827889	FZ_amplitude	0.811943
ENSG00000152128	chr2	135213330	135476570	TMEM163	protein_coding	KNOWN	ENSG00000152128.13	-0.133768	-1.26267	0.206707	0.10594	Brain_Frontal_Cortex	0.788598	FZ_amplitude	0.811943
ENSG00000163576	chr3	19920964	19988517	EFHB	protein_coding	KNOWN	ENSG00000163576.13	-0.114022	-1.26252	0.206762	0.0903133	Brain_Cortex	0.827889	FZ_amplitude	0.811943
ENSG00000254081	chr8	66439243	66475015	CTD-3025N20.2	lincRNA	NOVEL	ENSG00000254081.1	-0.138596	-1.26244	0.20679	0.109784	Brain_Cortex	0.827889	FZ_amplitude	0.811943
ENSG00000103356	chr16	23533335	23569052	EARS2	protein_coding	KNOWN	ENSG00000103356.11	-0.203654	-1.26158	0.207101	0.161428	Brain_Cortex	0.827889	FZ_amplitude	0.811943
ENSG00000183281	chr2	87229682	87248975	PLGLB1	protein_coding	KNOWN	ENSG00000183281.10	-0.118509	-1.26144	0.207149	0.093947	Brain_Cortex	0.827889	FZ_amplitude	0.811943
ENSG00000205078	chr16	77233294	77247112	SYCE1L	protein_coding	KNOWN	ENSG00000205078.5	-0.150126	-1.26119	0.207242	0.119036	Brain_Cortex	0.827889	FZ_amplitude	0.811943
[truncated: 5,842 more rows]
